# Supplementary material for: Bioenergetic function is decreased in peripheral blood mononuclear cells of veterans with Gulf War Illness
Source: PLoS One. 2023 Nov 1;18(11):e0287412. doi: 10.1371/journal.pone.0287412 (PMC10619881; doi:10.1371/journal.pone.0287412)
Supplement: S1 Table — contains the full, de-identified dataset used in the analyses presented in this manuscript. (XLSX) [file pone.0287412.s002.xlsx]

## Sheet: GWI_Merged
ECAR_Base	ECAR_FCCP	ECAR_Olig	ECAR_ANTA	ID	Visit number	GWI (KA Definition)	mito copies/6ng total DNA	Nuclear copies/6ng total DNA	mito/nuc Ratio	MTDNA Normalized	Indiv, rel amplification, mtDNA	Nuclear DNA Damage normalized	Indiv, rel amplification, nDNA	SEAHORSE: ATP/ 10^6 mito copies	SEAHORSE: ProtonLeak/10^6 mito copies	SEAHORSE: Reserve Capacity/10^6 mito	SEAHORSE: Basal OCR/10^6 mito	SEAHORSE: Respiratory Capacity /10^6 mito	SEAHORSE: Non MTDNA/10K cells	SEAHORSE: Respiratory Control ratio	SEAHORSE: BHI	Age:	Height (in)	Weight (lbs)	Waist (cm)	Resting HR (bpm)	Systolic Blood Pressure	Diastolic Blood Pressure	SpO2 (%):	Sex	Are you Spanish, Hispanic, or Latino?	What is your race?	Please list your current medications and supplements:	Did you	Service: Army	Service: Navy	Service: Airforce	Service: Marines	Service: Coast Guard	Service: National Guard	Service: Merchant Marines	Branch: NOAA	Branch: PHS	Deploy to the Persian Gulf between August, 1990 and July, 1991	Close proximity to smoke from oil wells	Involved in ground combat	Took pyridostigmine bromide	Exposed to chemical or biological warfare agents	Worked with POW
.	.	.	.	39195	1	GWI	1.29783e+06	14718.8	88.1751	26543.5	0.9754	21377.9	0.8765	.	.	.	.	.	.	.	.	45	70	160	73.5	51	108	70	99	Male	No, not Spanish, Hispanic, Latino	Black/African-American	no medications or supplements taken at this time.	Yes	Unchecked	Unchecked	Unchecked	Unchecked	Unchecked	Checked	Unchecked	Unchecked	Unchecked	Yes	YES, 1-6 days	YES, 7-30 days	Not Sure	YES, 1-6 days	NO
.	.	.	.	39195	2	GWI	761432	12262.4	62.0951	20630.5	0.7581	31047.5	1.2729	.	.	.	.	.	.	.	.	45	70	160	73.5	51	108	70	99	Male	No, not Spanish, Hispanic, Latino	Black/African-American	no medications or supplements taken at this time.	Yes	Unchecked	Unchecked	Unchecked	Unchecked	Unchecked	Checked	Unchecked	Unchecked	Unchecked	Yes	YES, 1-6 days	YES, 7-30 days	Not Sure	YES, 1-6 days	NO
1.67	2.38	1.89	1.8	39195	3	GWI	862523	13030.1	66.1949	17195.3	0.6319	22239.8	0.9118	0.8066	0.1633	1.1144	0.9699	2.0843	0.9628	3.1572	0.879	45	70	160	73.5	51	108	70	99	Male	No, not Spanish, Hispanic, Latino	Black/African-American	no medications or supplements taken at this time.	Yes	Unchecked	Unchecked	Unchecked	Unchecked	Unchecked	Checked	Unchecked	Unchecked	Unchecked	Yes	YES, 1-6 days	YES, 7-30 days	Not Sure	YES, 1-6 days	NO
1.98	2.82	2.24	2.1	39723	1	GWI	1.34383e+06	14534.4	92.4588	17273.1	0.6347	26534.5	1.0879	0.8815	0.3377	2.4686	1.2192	3.6878	0.7761	5.4229	1.1862	60	69	238	119	88	121	77	95	Male	No, not Spanish, Hispanic, Latino	White	Diovan, Ambien, Androgel, Lovaza, fluoxentine, Livolo	Yes	Checked	Unchecked	Unchecked	Unchecked	Unchecked	Unchecked	Unchecked	Unchecked	Unchecked	Yes	YES, 31 days or more	YES, 7-30 days	YES, 1-6 days	NO	YES, 1-6 days
.	.	.	.	39726	1	GWI	1.23827e+06	11776	105.152	27565.8	1.0129	32449.3	1.3304	.	.	.	.	.	.	.	.	51	68	185	93	74	122	78	98	Male	No, not Spanish, Hispanic, Latino	White	Zocor, Ambien	Yes	Unchecked	Unchecked	Checked	Unchecked	Unchecked	Unchecked	Unchecked	Unchecked	Unchecked	Yes	YES, 7-30 days	NO	YES, 7-30 days	Not Sure	NO
.	.	.	.	39726	2	GWI	675470	12622.8	53.5118	20950.6	0.7699	18789.3	0.7704	.	.	.	.	.	.	.	.	51	68	185	93	74	122	78	98	Male	No, not Spanish, Hispanic, Latino	White	Zocor, Ambien	Yes	Unchecked	Unchecked	Checked	Unchecked	Unchecked	Unchecked	Unchecked	Unchecked	Unchecked	Yes	YES, 7-30 days	NO	YES, 7-30 days	Not Sure	NO
2.79	3.78	3.18	2.92	39726	3	GWI	1.06123e+06	18395.1	57.6905	15798.2	0.5805	13611.7	0.5581	1.6718	0.4036	2.1419	2.0754	4.2173	1.2657	3.5415	0.9079	51	68	185	93	74	122	78	98	Male	No, not Spanish, Hispanic, Latino	White	Zocor, Ambien	Yes	Unchecked	Unchecked	Checked	Unchecked	Unchecked	Unchecked	Unchecked	Unchecked	Unchecked	Yes	YES, 7-30 days	NO	YES, 7-30 days	Not Sure	NO
5.23	4.86	5.44	4.17	39753	1	GWI	910269	13276.7	68.5614	18070.7	0.664	29056.1	1.1913	3.1329	0.9652	3.4787	4.098	7.5768	2.2008	3.5724	0.8473	64	67	199	98	72	131	93	95	Male	No, not Spanish, Hispanic, Latino	White	crestor,lisinopril,aspirin, lovasa	Yes	Checked	Unchecked	Unchecked	Unchecked	Unchecked	Unchecked	Unchecked	Unchecked	Unchecked	Yes	YES, 31 days or more	YES, 1-6 days	YES, 1-6 days	YES, 1-6 days	NO
.	.	.	.	39804	1	GWI	1.01892e+06	13248.8	76.9064	22062.4	0.8107	29387.9	1.2049	1.2882	0.2508	.	1.5389	.	0.9468	3.1321	0.6688	60	64	193	96	66	132	93	98	Female	No, not Spanish, Hispanic, Latino	Black/African-American	hydroquinone cream menthol lotion motrin tablets	Yes	Unchecked	Checked	Unchecked	Unchecked	Unchecked	Unchecked	Unchecked	Unchecked	Unchecked	No	Not Sure	NO	NO	NO	NO
.	.	.	.	40014	1	Non-GWI	1.12193e+06	14780.9	75.9043	12102.9	0.4447	17980.7	0.7372	.	.	.	.	.	.	.	.	57	65	148	79	58	120	84	97	Male	Yes, other Spanish, Hispanic, Latino	White	omega 3, Mg+, ashwaganda, Chaga	Yes	Unchecked	Unchecked	Checked	Unchecked	Unchecked	Unchecked	Unchecked	Unchecked	Unchecked	Yes	YES, 7-30 days	NO	NO	NO	YES, 1-6 days
1.8	2.49	1.92	1.87	40014	2	Non-GWI	979029	13964.5	70.1086	29512.9	1.0845	26481.5	1.0857	0.9434	0.1462	1.3117	1.0896	2.4013	1.5735	2.778	0.8776	57	65	148	79	58	120	84	97	Male	Yes, other Spanish, Hispanic, Latino	White	omega 3, Mg+, ashwaganda, Chaga	Yes	Unchecked	Unchecked	Checked	Unchecked	Unchecked	Unchecked	Unchecked	Unchecked	Unchecked	Yes	YES, 7-30 days	NO	NO	NO	YES, 1-6 days
2.08	2.71	2.4	1.59	40014	3	Non-GWI	864864	12504.1	69.1667	20262.5	0.7446	22877.3	0.938	0.7851	0.564	0.3305	1.3491	1.6796	1.2187	1.7721	-0.2821	57	65	148	79	58	120	84	97	Male	Yes, other Spanish, Hispanic, Latino	White	omega 3, Mg+, ashwaganda, Chaga	Yes	Unchecked	Unchecked	Checked	Unchecked	Unchecked	Unchecked	Unchecked	Unchecked	Unchecked	Yes	YES, 7-30 days	NO	NO	NO	YES, 1-6 days
.	.	.	.	40209	1	GWI	965327	13502.1	71.4946	20430.9	0.7508	18381.3	0.7536	.	.	.	.	.	.	.	.	56	67	200	106.5	78	109	78	96	Male	Yes, Puerto Rican	White	1000 mg Fish Oil 1000 mg B12 80 mg Prozac	Yes	Checked	Unchecked	Unchecked	Unchecked	Unchecked	Unchecked	Unchecked	Unchecked	Unchecked	Yes	YES, 7-30 days	YES, 1-6 days	YES, 31 days or more	Not Sure	NO
2.8	3.78	3.4	2.87	40224	1	GWI	945133	12702.8	74.4038	34006.5	1.2496	27006.4	1.1073	1.3992	0.3125	3.4514	1.7117	5.1631	1.4409	4.7871	1.203	57	66.25	220	118	60	137	95	98	Female	No, not Spanish, Hispanic, Latino	White	duloxetine HCL, protonix, atorvastatin calcium, D3, B12	Yes	Checked	Unchecked	Unchecked	Unchecked	Unchecked	Unchecked	Unchecked	Unchecked	Unchecked	Yes	YES, 7-30 days	NO	YES, 1-6 days	YES, 1-6 days	NO
.	.	.	.	40236	1	GWI	577103	12837.1	44.9558	16521.5	0.6071	13156.7	0.5394	.	.	.	.	.	.	.	.	48	67	190	101	55	134	82	95	Male	Yes, other Spanish, Hispanic, Latino	White	sertraline and trazadone	Yes	Checked	Unchecked	Unchecked	Unchecked	Unchecked	Unchecked	Unchecked	Unchecked	Unchecked	Yes	YES, 31 days or more	YES, 31 days or more	YES, 31 days or more	YES, 31 days or more	NO
.	.	.	.	40434	1	GWI	887049	14687.9	60.3934	22216.6	0.8164	27719.9	1.1365	.	.	.	.	.	.	.	.	52	68.5	186	98	76	114	73	96	Male	No, not Spanish, Hispanic, Latino	White		Yes	Checked	Unchecked	Unchecked	Unchecked	Unchecked	Unchecked	Unchecked	Unchecked	Unchecked	Yes	NO	NO	Not Sure	Not Sure	NO
.	.	.	.	40467	1	GWI	1.57723e+06	12945.6	121.835	24242.9	0.8908	18467.3	0.7572	.	.	.	.	.	.	.	.	50	71.5	206	108	60	135	90	97	Male	No, not Spanish, Hispanic, Latino	White	Gabbepentin, Citalopram Hydrobromide, Cholesterol meds, Acid reflux med. Aspirin	Yes	Unchecked	Unchecked	Unchecked	Unchecked	Unchecked	Checked	Unchecked	Unchecked	Unchecked	Yes	YES, 7-30 days	YES, 1-6 days	YES, 31 days or more	YES, 1-6 days	NO
.	.	.	.	40470	1	GWI	829607	12864.2	64.4898	28845.9	1.06	29480	1.2087	.	.	.	.	.	.	.	.	48	69.5	188	95	77	125	92	96	Male	No, not Spanish, Hispanic, Latino	White	Celexa, Seroquel, Klonopin	Yes	Unchecked	Checked	Unchecked	Unchecked	Unchecked	Unchecked	Unchecked	Unchecked	Unchecked	No	YES, 1-6 days	NO	Not Sure	Not Sure	NO
2.08	2.94	2.6	2.37	40470	2	GWI	931905	12649.4	73.6719	14822	0.5447	23213.8	0.9518	1.1365	0.1853	0.4754	1.3218	1.7972	0.9461	2.9483	0.6572	48	69.5	188	95	77	125	92	96	Male	No, not Spanish, Hispanic, Latino	White	Celexa, Seroquel, Klonopin	Yes	Unchecked	Checked	Unchecked	Unchecked	Unchecked	Unchecked	Unchecked	Unchecked	Unchecked	No	YES, 1-6 days	NO	Not Sure	Not Sure	NO
.	.	.	.	40470	3	GWI	1.03581e+06	12702.8	81.5422	25681.9	0.9437	35559.6	1.4579	.	.	.	.	.	.	.	.	48	69.5	188	95	77	125	92	96	Male	No, not Spanish, Hispanic, Latino	White	Celexa, Seroquel, Klonopin	Yes	Unchecked	Checked	Unchecked	Unchecked	Unchecked	Unchecked	Unchecked	Unchecked	Unchecked	No	YES, 1-6 days	NO	Not Sure	Not Sure	NO
3.75	3.5	3.76	2.41	40485	1	GWI	1.01757e+06	14149.4	71.9163	22670.7	0.8331	22910.6	0.9393	1.9735	0.5965	1.5394	2.57	4.1094	1.5747	3.077	0.6676	57	68	172	97	80	136	95	95	Male	No, not Spanish, Hispanic, Latino	White	Panteprozole, ibuprofen,	Yes	Unchecked	Unchecked	Unchecked	Checked	Unchecked	Unchecked	Unchecked	Unchecked	Unchecked	Yes	YES, 7-30 days	Not Sure	YES, 7-30 days	YES, 1-6 days	NO
.	.	.	.	40491	1	GWI	1.04069e+06	14564.7	71.4526	9590.68	0.3524	8955.23	0.3672	.	.	.	.	.	.	.	.	48	67	172	92	63	118	82	97	Male	No, not Spanish, Hispanic, Latino	White	n/a	Yes	Unchecked	Unchecked	Unchecked	Checked	Unchecked	Unchecked	Unchecked	Unchecked	Unchecked	Yes	YES, 7-30 days	YES, 1-6 days	YES, 7-30 days	YES, 7-30 days	NO
.	.	.	.	40500	1	GWI	820883	13000.2	63.1438	18156.6	0.6672	26898.2	1.1028	.	.	.	.	.	.	.	.	49	72	214	101.5	74	127	82	98	Male	No, not Spanish, Hispanic, Latino	Black/African-American	none	Yes	Unchecked	Checked	Unchecked	Unchecked	Unchecked	Unchecked	Unchecked	Unchecked	Unchecked	Yes	YES, 31 days or more	Not Sure	Not Sure	Not Sure	NO
.	.	.	.	40506	1	GWI	910269	13530.5	67.2751	9316.4	0.3423	26219.9	1.075	.	.	.	.	.	.	.	.	48	72.5	240	118	72	113	75	95	Male	No, not Spanish, Hispanic, Latino	White	Flexeril Fioricet fish oil	Yes	Checked	Unchecked	Unchecked	Unchecked	Unchecked	Unchecked	Unchecked	Unchecked	Unchecked	Yes	YES, 7-30 days	YES, 7-30 days	YES, 7-30 days	YES, 7-30 days	YES, 7-30 days
.	.	.	.	40518	1	GWI	785051	13276.7	59.13	22429.4	0.8242	20079	0.8232	.	.	.	.	.	.	.	.	61	65	180	98	72	121	79	93	Male	Yes, other Spanish, Hispanic, Latino	Other	none	Yes	Unchecked	Unchecked	Unchecked	Checked	Unchecked	Unchecked	Unchecked	Unchecked	Unchecked	Yes	YES, 31 days or more	Not Sure	Not Sure	Not Sure	YES, 1-6 days
.	.	.	.	40521	1	GWI	786897	14141.9	55.643	17542.7	0.6446	18400	0.7544	.	.	.	.	.	.	.	.	48	72	200	97.5	60	128	86	97	Male	No, not Spanish, Hispanic, Latino	White	None	Yes	Unchecked	Unchecked	Unchecked	Checked	Unchecked	Unchecked	Unchecked	Unchecked	Unchecked	Yes	YES, 31 days or more	YES, 7-30 days	YES, 31 days or more	Not Sure	YES, 7-30 days
.	.	.	.	40524	1	GWI	1.2441e+06	13530.5	91.9474	27793.1	1.0213	33210	1.3616	.	.	.	.	.	.	.	.	44	64	173	96	58	107	72	97	Female	No, not Spanish, Hispanic, Latino	White	inhaler prn, albuterol, steroid zantac prn clartin prn mulit vitamin fish oil	Yes	Checked	Unchecked	Unchecked	Unchecked	Unchecked	Unchecked	Unchecked	Unchecked	Unchecked	Yes	YES, 1-6 days	NO	Not Sure	Not Sure	NO
.	.	.	.	40527	1	GWI	1.46301e+06	14473.1	101.085	25133.6	0.9236	16291.5	0.6679	.	.	.	.	.	.	4.2357	0.9912	49	68.5	215	100	81	129	96	97	Male	No, not Spanish, Hispanic, Latino	White	See VA File and Doxycycline	Yes	Unchecked	Unchecked	Checked	Unchecked	Unchecked	Unchecked	Unchecked	Unchecked	Unchecked	Yes	YES, 31 days or more	NO	Not Sure	Not Sure	NO
1.73	3.17	2.2	2.69	40530	1	GWI	1.26473e+06	14052.9	89.9975	20969	0.7705	23371.8	0.9582	0.8517	0.1298	1.9031	0.9815	2.8846	1.0077	4.9945	1.3484	52	69.5	225	113	56	148	99	98	Male	No, not Spanish, Hispanic, Latino	White	Omeprizol	Yes	Unchecked	Unchecked	Unchecked	Checked	Unchecked	Unchecked	Unchecked	Unchecked	Unchecked	Yes	YES, 31 days or more	NO	YES, 1-6 days	Not Sure	YES, 1-6 days
2.18	2.98	2.54	2.15	40530	2	GWI	1.2503e+06	13373.6	93.4898	21493.7	0.7898	20651.2	0.8467	0.7927	0.2816	1.3038	1.0744	2.3781	1.3965	3.0384	0.6914	52	69.5	225	113	56	148	99	98	Male	No, not Spanish, Hispanic, Latino	White	Omeprizol	Yes	Unchecked	Unchecked	Unchecked	Checked	Unchecked	Unchecked	Unchecked	Unchecked	Unchecked	Yes	YES, 31 days or more	NO	YES, 1-6 days	Not Sure	YES, 1-6 days
.	.	.	.	40530	3	GWI	1.17039e+06	12282.2	95.2917	30814.7	1.1323	31414.8	1.288	.	.	.	.	.	.	.	.	52	69.5	225	113	56	148	99	98	Male	No, not Spanish, Hispanic, Latino	White	Omeprizol	Yes	Unchecked	Unchecked	Unchecked	Checked	Unchecked	Unchecked	Unchecked	Unchecked	Unchecked	Yes	YES, 31 days or more	NO	YES, 1-6 days	Not Sure	YES, 1-6 days
.	.	.	.	40533	1	Non-GWI	878753	13360.8	65.7711	21166.5	0.7778	18121.5	0.743	.	.	.	.	.	.	.	.	64	74.5	177	89	52	110	68	98	Male	No, not Spanish, Hispanic, Latino	White	Cosamin DS	Yes	Unchecked	Unchecked	Checked	Unchecked	Unchecked	Unchecked	Unchecked	Unchecked	Unchecked	Yes	NO	NO	NO	NO	NO
2.73	2.98	2.94	2.2	40533	2	Non-GWI	1.01482e+06	14397	70.4881	21971.8	0.8074	10888.1	0.4464	1.4183	0.5479	2.0108	1.9662	3.977	1.2407	3.4013	0.7719	64	74.5	177	89	52	110	68	98	Male	No, not Spanish, Hispanic, Latino	White	Cosamin DS	Yes	Unchecked	Unchecked	Checked	Unchecked	Unchecked	Unchecked	Unchecked	Unchecked	Unchecked	Yes	NO	NO	NO	NO	NO
2.27	3.07	2.53	2.23	40533	3	Non-GWI	1.08309e+06	14564.7	74.3637	27033.2	0.9934	32445.8	1.3303	1.5038	0.5278	1.3488	2.0316	3.3804	0.7145	3.8293	0.903	64	74.5	177	89	52	110	68	98	Male	No, not Spanish, Hispanic, Latino	White	Cosamin DS	Yes	Unchecked	Unchecked	Checked	Unchecked	Unchecked	Unchecked	Unchecked	Unchecked	Unchecked	Yes	NO	NO	NO	NO	NO
.	.	.	.	40536	1	Non-GWI	777709	12153.6	63.9899	22703.9	0.8343	15534.2	0.6369	.	.	.	.	.	.	.	.	48	73.5	242	113	61	124	85	96	Male	No, not Spanish, Hispanic, Latino	White	Lipitor, Zantac, Fish Oil, Vitamin D3, CoQ10, men's multi-vitamin	Yes	Unchecked	Unchecked	Unchecked	Checked	Unchecked	Unchecked	Unchecked	Unchecked	Unchecked	Yes	YES, 7-30 days	NO	YES, 31 days or more	NO	YES, 1-6 days
2.49	3.35	2.96	2.56	40539	1	GWI	956299	13445.4	71.1246	19791.1	0.7273	31120.6	1.2759	1.2566	0.2762	2.6083	1.5329	4.1411	1.0884	4.7116	1.1906	54	70.5	198	96	85	121	88	97	Male	No, not Spanish, Hispanic, Latino	White	gapapintin, alegra, naproxim	Yes	Unchecked	Unchecked	Checked	Unchecked	Unchecked	Unchecked	Unchecked	Unchecked	Unchecked	Yes	YES, 31 days or more	NO	Not Sure	Not Sure	NO
4.1	4.71	4.53	3.33	40542	1	GWI	1.0023e+06	13417.1	74.703	16193.2	0.595	19704.5	0.8079	2.56	1.3112	3.216	3.8712	7.0872	2.7528	2.8315	0.5325	49	69	265	108	66	123	82	96	Male	No, not Spanish, Hispanic, Latino	Black/African-American	losartan/hydrochlorothiazide	Yes	Checked	Unchecked	Unchecked	Unchecked	Unchecked	Unchecked	Unchecked	Unchecked	Unchecked	Yes	YES, 31 days or more	YES, 1-6 days	YES, 7-30 days	YES, 31 days or more	YES, 31 days or more
3.97	4.08	4.25	2.9	40545	1	Non-GWI	1.05051e+06	14291.5	73.5062	24207.3	0.8895	26512	1.087	2.653	0.8369	1.486	3.4899	4.9759	2.4096	2.6717	0.4585	56	67	189	98	56	143	89	96	Male	No, not Spanish, Hispanic, Latino	White	Lipator	Yes	Checked	Unchecked	Unchecked	Unchecked	Unchecked	Unchecked	Unchecked	Unchecked	Unchecked	Yes	NO	YES, 1-6 days	YES, 1-6 days	NO	NO
2.19	2.91	2.14	2	40545	2	Non-GWI	950914	14585.6	65.1955	19376.6	0.712	21422.5	0.8783	1.9625	0.4657	1.4608	2.4283	3.8891	2.2178	2.58	0.5586	56	67	189	98	56	143	89	96	Male	No, not Spanish, Hispanic, Latino	White	Lipator	Yes	Checked	Unchecked	Unchecked	Unchecked	Unchecked	Unchecked	Unchecked	Unchecked	Unchecked	Yes	NO	YES, 1-6 days	YES, 1-6 days	NO	NO
3.42	3.7	3.58	2.82	40548	1	GWI	1.31008e+06	13082.6	100.14	21714.4	0.7979	14582.3	0.5979	1.2128	0.2561	1.6114	1.4689	3.0803	1.2757	4.1625	1.0786	53	75	227	109.5	62	122	83	98	Male	Yes, other Spanish, Hispanic, Latino	White	multi vitamin, vitamin D, Allegra, Claritin, Beta carotene, Viagra	Yes	Checked	Unchecked	Unchecked	Unchecked	Unchecked	Unchecked	Unchecked	Unchecked	Unchecked	Yes	YES, 7-30 days	NO	YES, 1-6 days	NO	YES, 1-6 days
3.4	4.14	3.93	2.98	40548	2	GWI	1.04552e+06	14459.6	72.3067	18023.4	0.6623	14620.7	0.5994	1.6944	0.5197	2.6379	2.214	4.8519	1.611	3.6519	0.8877	53	75	227	109.5	62	122	83	98	Male	Yes, other Spanish, Hispanic, Latino	White	multi vitamin, vitamin D, Allegra, Claritin, Beta carotene, Viagra	Yes	Checked	Unchecked	Unchecked	Unchecked	Unchecked	Unchecked	Unchecked	Unchecked	Unchecked	Yes	YES, 7-30 days	NO	YES, 1-6 days	NO	YES, 1-6 days
3.03	2.81	3.04	2.1	40548	3	GWI	1.38592e+06	15735.8	88.0741	21572.8	0.7927	17408.5	0.7137	1.5271	0.2402	0.4813	1.7673	2.2486	1.3092	3.0421	0.6145	53	75	227	109.5	62	122	83	98	Male	Yes, other Spanish, Hispanic, Latino	White	multi vitamin, vitamin D, Allegra, Claritin, Beta carotene, Viagra	Yes	Checked	Unchecked	Unchecked	Unchecked	Unchecked	Unchecked	Unchecked	Unchecked	Unchecked	Yes	YES, 7-30 days	NO	YES, 1-6 days	NO	YES, 1-6 days
.	.	.	.	40551	1	Non-GWI	661339	12128.1	54.5296	21992.6	0.8082	25060.5	1.0275	.	.	.	.	.	.	.	.	53	64	197	103	70	143	91	97	Male	No, not Spanish, Hispanic, Latino	White	None	Yes	Checked	Unchecked	Unchecked	Unchecked	Unchecked	Unchecked	Unchecked	Unchecked	Unchecked	Yes	NO	YES, 1-6 days	YES, 7-30 days	Not Sure	NO
3.05	3.44	3.27	2.74	40551	2	Non-GWI	769731	15431.6	49.8801	17887.5	0.6573	19186	0.7866	2.1554	1.1075	1.8798	3.2629	5.1427	1.8469	2.3637	0.2958	53	64	197	103	70	143	91	97	Male	No, not Spanish, Hispanic, Latino	White	None	Yes	Checked	Unchecked	Unchecked	Unchecked	Unchecked	Unchecked	Unchecked	Unchecked	Unchecked	Yes	NO	YES, 1-6 days	YES, 7-30 days	Not Sure	NO
.	.	.	.	40551	3	Non-GWI	799496	15199.1	52.6014	18747.5	0.6889	18680.5	0.7659	.	.	.	.	.	.	.	.	53	64	197	103	70	143	91	97	Male	No, not Spanish, Hispanic, Latino	White	None	Yes	Checked	Unchecked	Unchecked	Unchecked	Unchecked	Unchecked	Unchecked	Unchecked	Unchecked	Yes	NO	YES, 1-6 days	YES, 7-30 days	Not Sure	NO
.	.	.	.	40560	1	GWI	1.1486e+06	13935.1	82.4249	22490.4	0.8264	23608	0.9679	.	.	.	.	.	.	.	.	45	72	270	119	70	146	103	97	Male	No, not Spanish, Hispanic, Latino	Other	no Medications Multi vitamins Adrenal support supplement lugols iodine NEO 40 (Nitric Oxide) Olive Leaf Extract Krill Oil	Yes	Checked	Unchecked	Unchecked	Unchecked	Unchecked	Unchecked	Unchecked	Unchecked	Unchecked	Yes	YES, 7-30 days	YES, 7-30 days	YES, 7-30 days	YES, 7-30 days	Not Sure
.	.	.	.	40563	1	GWI	1.00939e+06	12490.7	80.8112	26648.2	0.9792	24217.4	0.9929	.	.	.	.	.	.	.	.	61	64.5	238	120	68	125	63	97	Male	No, not Spanish, Hispanic, Latino	White	Lisinipril Simvastatin Omeprazole Depression med Vitamin D Calcium	Yes	Checked	Unchecked	Unchecked	Unchecked	Unchecked	Checked	Unchecked	Unchecked	Unchecked	Yes	YES, 31 days or more	NO	YES, 7-30 days	Not Sure	YES, 31 days or more
4.04	4.14	4.61	3.03	40566	1	GWI	1.13786e+06	14291.5	79.6179	22468.4	0.8256	22963.3	0.9415	2.726	1.0128	3.4565	3.7388	7.1953	2.4074	3.4489	0.7891	49	70.5	264	119	56	134	95	97	Male	No, not Spanish, Hispanic, Latino	White	Venlafaxine Allipurinol Cyanobalmin Lizinopril? Prazosin	No	Checked	Unchecked	Unchecked	Unchecked	Unchecked	Unchecked	Unchecked	Unchecked	Unchecked	Yes	YES, 7-30 days	YES, 1-6 days	YES, 31 days or more	YES, 31 days or more	Not Sure
.	.	.	.	40572	1	GWI	1.08564e+06	14874.5	72.9864	22604.1	0.8306	22852.6	0.937	3.4264	2.012	.	5.4384	.	2.3818	1.6116	.	51	66.5	164	96.5	64	152	101	98	Male	No, not Spanish, Hispanic, Latino	White	Temazapam (sleep aid), melatonin, baby aspirin, vitamin D. Sumatripan and Indomethican for chronic sever headaches as needed.	Yes	Unchecked	Unchecked	Unchecked	Checked	Unchecked	Unchecked	Unchecked	Unchecked	Unchecked	Yes	YES, 7-30 days	YES, 31 days or more	YES, 31 days or more	YES, 7-30 days	YES, 1-6 days
.	.	.	.	40572	2	GWI	1.18144e+06	13789.3	85.6782	30511.4	1.1212	29858.7	1.2242	.	.	.	.	.	.	.	.	51	66.5	164	96.5	64	152	101	98	Male	No, not Spanish, Hispanic, Latino	White	Temazapam (sleep aid), melatonin, baby aspirin, vitamin D. Sumatripan and Indomethican for chronic sever headaches as needed.	Yes	Unchecked	Unchecked	Unchecked	Checked	Unchecked	Unchecked	Unchecked	Unchecked	Unchecked	Yes	YES, 7-30 days	YES, 31 days or more	YES, 31 days or more	YES, 7-30 days	YES, 1-6 days
1.35	1.88	1.54	1.5	40572	3	GWI	1.05121e+06	12667.8	82.9824	18305.8	0.6727	20913.3	0.8574	0.4329	0.1392	0.8466	0.572	1.4186	0.4493	4.1213	0.9879	51	66.5	164	96.5	64	152	101	98	Male	No, not Spanish, Hispanic, Latino	White	Temazapam (sleep aid), melatonin, baby aspirin, vitamin D. Sumatripan and Indomethican for chronic sever headaches as needed.	Yes	Unchecked	Unchecked	Unchecked	Checked	Unchecked	Unchecked	Unchecked	Unchecked	Unchecked	Yes	YES, 7-30 days	YES, 31 days or more	YES, 31 days or more	YES, 7-30 days	YES, 1-6 days
.	.	.	.	40584	1	GWI	856337	15319.2	55.8995	20546.5	0.755	13641.3	0.5593	1.6799	0.9411	.	2.621	.	1.3529	1.3485	.	52	69	195	107.5	90	120	80	97	Male	No, not Spanish, Hispanic, Latino	White	Azelastine Triamcinolone Cetirizine Albuterol Nifedipine Clonazepam Hydroxyzine Aspirn Omeprazole Ibuprofen Acetaminophen	Yes	Unchecked	Unchecked	Unchecked	Checked	Unchecked	Unchecked	Unchecked	Unchecked	Unchecked	Yes	YES, 31 days or more	NO	YES, 1-6 days	Not Sure	NO
2.78	2.76	3.01	2.03	40611	1	Non-GWI	790603	14952.9	52.8727	18789.5	0.6904	17552.6	0.7197	1.4692	0.7998	1.1878	2.269	3.4568	0.4561	3.1581	0.704	61	71	206	102	75	135	82	99	Male	Yes, Mexican, Mexican American, Chicano	White	N/A	Yes	Unchecked	Unchecked	Checked	Unchecked	Unchecked	Unchecked	Unchecked	Unchecked	Unchecked	Yes	Not Sure	Not Sure	YES, 1-6 days	Not Sure	NO
3.95	4.35	4.5	3.76	40617	1	GWI	844352	13935.1	60.5917	22353.1	0.8214	23083.3	0.9464	1.5769	0.8518	4.1703	2.4286	6.5989	0.8483	4.7036	1.0426	53	73.5	255	122	91	133	89	96	Male	No, not Spanish, Hispanic, Latino	White	2.5mg lisinopril q d.. omeprazole prn fexeral prn. 81 mg asa provental inhaler prn not to exceed 2 puffs q 8 hrs	Yes	Checked	Unchecked	Unchecked	Unchecked	Unchecked	Unchecked	Unchecked	Unchecked	Unchecked	Yes	YES, 1-6 days	YES, 7-30 days	YES, 31 days or more	YES, 7-30 days	YES, 7-30 days
4.3	3.74	4.49	3.03	40620	1	GWI	1.0023e+06	12702.8	78.9041	23776	0.8737	20708.6	0.8491	2.1413	0.5997	3.4644	2.741	6.2054	1.4257	4.7292	1.1364	50	72	226	112	86	126	84	94	Male	No, not Spanish, Hispanic, Latino	White	see medical record	Yes	Checked	Unchecked	Unchecked	Unchecked	Unchecked	Unchecked	Unchecked	Unchecked	Unchecked	Yes	YES, 31 days or more	NO	YES, 31 days or more	YES, 31 days or more	NO
3.08	3.59	3.55	2.6	40623	1	GWI	1.15401e+06	13876.6	83.1623	23459.7	0.8621	16970.1	0.6958	1.5998	0.2725	2.2224	1.8723	4.0946	0.8386	5.9208	1.4129	48	71	239	109	72	139	100	97	Male	No, not Spanish, Hispanic, Latino	White	Meloxicam, Claritin-D, Multi-Vitamin, Vitamin D3, Zinc	Yes	Checked	Unchecked	Unchecked	Unchecked	Unchecked	Unchecked	Unchecked	Unchecked	Unchecked	Yes	YES, 31 days or more	YES, 1-6 days	YES, 31 days or more	Not Sure	NO
2.13	2.48	2.27	1.69	40626	1	GWI	1.27367e+06	13587.6	93.7375	15415.3	0.5665	14655.6	0.6009	0.8506	0.0738	0.6966	0.9243	1.6209	0.6264	4.7934	1.381	47	70	203	105	84	129	90	97	Male	No, not Spanish, Hispanic, Latino	White	Omeprazole Bupropion Paroxetine	Yes	Unchecked	Unchecked	Checked	Unchecked	Unchecked	Unchecked	Unchecked	Unchecked	Unchecked	Yes	NO	NO	NO	Not Sure	NO
3.07	2.57	3.67	2.06	40635	1	GWI	1.38281e+06	13993.9	98.8156	18796.2	0.6907	21260.6	0.8717	1.5254	0.4238	2.797	1.9492	4.7462	1.0221	5.5935	1.2893	63	62.5	158	86	69	135	89	97	Female	No, not Spanish, Hispanic, Latino	Black/African-American	Nexium Vitiman. D-3 Na Vitm. Omaga 3	No	Unchecked	Unchecked	Checked	Unchecked	Unchecked	Unchecked	Unchecked	Unchecked	Unchecked	No	NO	NO	NO	NO	Not Sure
2.16	2.96	2.72	2.13	40638	1	GWI	1.04805e+06	12837.1	81.642	24625.3	0.9049	20163	0.8267	0.903	0.2091	1.6676	1.1121	2.7796	1.0112	4.1031	1.0655	48	73	259	118	74	126	78	95	Male	Yes, other Spanish, Hispanic, Latino	White	Duloxtine, Symvastin	Yes	Checked	Unchecked	Unchecked	Unchecked	Unchecked	Unchecked	Unchecked	Unchecked	Unchecked	No	YES, 31 days or more	YES, 7-30 days	YES, 31 days or more	YES, 31 days or more	NO
2.73	3.41	3.36	2.68	40650	1	GWI	836456	13000.2	64.3416	21622.8	0.7946	20119.2	0.8249	1.4986	0.4564	2.1293	1.955	4.0843	0.7796	4.4154	1.0622	58	70	207	99	62	134	84	97	Male	No, not Spanish, Hispanic, Latino	White	Crestor, aspirin, whey protein	Yes	Unchecked	Unchecked	Unchecked	Checked	Unchecked	Unchecked	Unchecked	Unchecked	Unchecked	Yes	YES, 31 days or more	YES, 7-30 days	YES, 31 days or more	YES, 1-6 days	YES, 7-30 days
3.71	3.53	3.84	2.61	40653	1	Non-GWI	1.02854e+06	13445.4	76.4973	24076.2	0.8847	24097.6	0.988	1.9028	0.565	4.045	2.4678	6.5128	1.414	4.9939	1.1685	54	68	177	62	62	127	84	98	Male	No, not Spanish, Hispanic, Latino	Black/African-American	l vitima vit 'D'....liposil htz,,,p see med record	Yes	Unchecked	Checked	Unchecked	Unchecked	Unchecked	Unchecked	Unchecked	Unchecked	Unchecked	Yes	YES, 7-30 days	NO	YES, 7-30 days	NO	NO
.	.	.	.	40653	2	Non-GWI	1.01207e+06	14459.6	69.993	21068.3	0.7742	21522.5	0.8824	2.2917	.	5.8818	.	.	.	6.1919	.	54	68	177	62	62	127	84	98	Male	No, not Spanish, Hispanic, Latino	Black/African-American	l vitima vit 'D'....liposil htz,,,p see med record	Yes	Unchecked	Checked	Unchecked	Unchecked	Unchecked	Unchecked	Unchecked	Unchecked	Unchecked	Yes	YES, 7-30 days	NO	YES, 7-30 days	NO	NO
3.75	3.88	3.82	2.76	40653	3	Non-GWI	955785	12241.5	78.0772	37256.4	1.369	35255.1	1.4455	2.0636	0.3689	3.8752	2.4325	6.3077	1.5732	5.3149	1.3328	54	68	177	62	62	127	84	98	Male	No, not Spanish, Hispanic, Latino	Black/African-American	l vitima vit 'D'....liposil htz,,,p see med record	Yes	Unchecked	Checked	Unchecked	Unchecked	Unchecked	Unchecked	Unchecked	Unchecked	Unchecked	Yes	YES, 7-30 days	NO	YES, 7-30 days	NO	NO
3.28	2.91	3.64	2.41	40656	1	Non-GWI	1.07296e+06	15579.3	68.8708	22513.7	0.8273	22489.8	0.9221	2.3248	0.7869	3.094	3.1117	6.2058	0.6833	5.2235	1.2654	48	74	255	112	94	135	84	96	Male	Yes, Puerto Rican	White	Lipitor & Motrin	Yes	Unchecked	Unchecked	Unchecked	Checked	Unchecked	Unchecked	Unchecked	Unchecked	Unchecked	Yes	YES, 7-30 days	YES, 1-6 days	NO	Not Sure	NO
2.91	3.75	3.57	2.84	40662	1	GWI	1.20668e+06	12918.4	93.4078	27868	1.0241	26703.3	1.0948	1.4472	0.4252	2.7889	1.8723	4.6612	1.4476	4.5299	1.0882	51	73	226	95	93	140	96	97	Male	Yes, Puerto Rican	Other	Venlafaxine HCl 37.5 mg Mirtazapine 15 mg	Yes	Unchecked	Unchecked	Checked	Unchecked	Unchecked	Unchecked	Unchecked	Unchecked	Unchecked	No	NO	NO	NO	Not Sure	NO
2.88	3.71	3.23	2.53	40665	1	GWI	1.23536e+06	12622.8	97.8675	27319.4	1.0039	25159.6	1.0315	1.4204	0.2419	1.3754	1.6624	3.0378	1.1928	4.284	1.1222	50	70	239	110	67	135	94	96	Male	No, not Spanish, Hispanic, Latino	Black/African-American	Rain Soul, Core, Bend, Fused Black Coffee, and Pure Well Beyond Healthy Dark Chocolate	Yes	Unchecked	Checked	Unchecked	Unchecked	Unchecked	Unchecked	Unchecked	Unchecked	Unchecked	Yes	YES, 7-30 days	NO	YES, 1-6 days	YES, 1-6 days	NO
3.54	4.33	3.97	3.36	40668	1	GWI	1.1954e+06	14141.9	84.5287	22604.1	0.8306	28309.6	1.1607	1.8751	0.3652	5.2649	2.2403	7.5052	1.7738	6.048	1.411	54	67	220	113	65	126	85	97	Male	No, not Spanish, Hispanic, Latino	White	Advair, Flonase, Albuterol, Prilosec, ARIPiprazole, HTZC, Trazadone, Dulexitine, Lisinapril, Buproion, Viagra, Allegra, Lipitor, Etodolac, Omega 3, Daily Vitamin, Bayer Aspirin	Yes	Checked	Unchecked	Unchecked	Unchecked	Unchecked	Unchecked	Unchecked	Unchecked	Unchecked	Yes	Not Sure	YES, 1-6 days	YES, 1-6 days	Not Sure	NO
3.57	3.91	4.37	3.38	40674	1	GWI	1.12722e+06	14595.4	77.2308	23844.5	0.8762	28198.7	1.1561	2.6167	0.4575	5.1616	3.0741	8.2357	1.5182	6.4002	1.4777	62	68	194	105	85	123	76	96	Male	No, not Spanish, Hispanic, Latino	White	Symbicort, Flucticasone Propionate, Naproxen Sodium, Gabapentin, Montelukast, Omeprazole, Tamsulosin, Pravastatin, ombivent, Cyclobenzaprine, Sidenefil CitrateASA, Co Q10, Acetyl L-Carninte HCL, Cinnamon, Fish, Flax & Borage Oil (Omega 3-6-9), Garlic, L-Lysine, Men Age 50+ Multivitamins/minerals, Probiotic Multi Enzyme, St john's Wort, Tumeric Curcumin, Vision Formula with :Lutein,	Yes	Unchecked	Unchecked	Checked	Unchecked	Unchecked	Unchecked	Unchecked	Unchecked	Unchecked	Yes	YES, 7-30 days	NO	NO	NO	NO
.	.	.	.	40674	2	GWI	821459	12477	65.838	22626.1	0.8314	20505.1	0.8407	2.9552	0.6708	.	3.626	.	0.955	1.6226	.	62	68	194	105	85	123	76	96	Male	No, not Spanish, Hispanic, Latino	White	Symbicort, Flucticasone Propionate, Naproxen Sodium, Gabapentin, Montelukast, Omeprazole, Tamsulosin, Pravastatin, ombivent, Cyclobenzaprine, Sidenefil CitrateASA, Co Q10, Acetyl L-Carninte HCL, Cinnamon, Fish, Flax & Borage Oil (Omega 3-6-9), Garlic, L-Lysine, Men Age 50+ Multivitamins/minerals, Probiotic Multi Enzyme, St john's Wort, Tumeric Curcumin, Vision Formula with :Lutein,	Yes	Unchecked	Unchecked	Checked	Unchecked	Unchecked	Unchecked	Unchecked	Unchecked	Unchecked	Yes	YES, 7-30 days	NO	NO	NO	NO
.	.	.	.	40677	1	Non-GWI	1.34438e+06	12864.2	104.506	23437	0.8612	28986.9	1.1885	1.8538	0.4643	4.4015	2.3181	6.7196	1.7489	5.808	1.3223	65	65	162	92	60	142	80	97	Male	No, not Spanish, Hispanic, Latino	Black/African-American	Certrizine, Asprin, Viagra.	Yes	Unchecked	Unchecked	Checked	Unchecked	Unchecked	Unchecked	Unchecked	Unchecked	Unchecked	No	NO	NO	NO	NO	NO
.	.	.	.	40680	1	GWI	949584	14082.5	67.43	26701.4	0.9812	30600.7	1.2546	4.5698	1.9558	.	6.5256	.	2.3029	2.1561	.	54	66.25	245	123	114	123	79	96	Male	No, not Spanish, Hispanic, Latino	White	Atorvastatin 40mg, Lovaza 1gm, Asprin 81mg, Melatonin 3mg, Trazodine 100mg, Esomeprazole 40mg, Buropion 300mg, Prazosin 1mg, Loartan 50mg	Yes	Unchecked	Unchecked	Unchecked	Checked	Unchecked	Checked	Unchecked	Unchecked	Unchecked	Yes	YES, 7-30 days	NO	NO	NO	YES, 1-6 days
1.96	2.03	2.01	1.52	40680	2	GWI	733084	14840.8	49.3964	24396.3	0.8965	23688.1	0.9712	2.4865	0.6245	2.4441	3.111	5.5551	1.2981	3.5435	0.8696	54	66.25	245	123	114	123	79	96	Male	No, not Spanish, Hispanic, Latino	White	Atorvastatin 40mg, Lovaza 1gm, Asprin 81mg, Melatonin 3mg, Trazodine 100mg, Esomeprazole 40mg, Buropion 300mg, Prazosin 1mg, Loartan 50mg	Yes	Unchecked	Unchecked	Unchecked	Checked	Unchecked	Checked	Unchecked	Unchecked	Unchecked	Yes	YES, 7-30 days	NO	NO	NO	YES, 1-6 days
2.75	3.53	3.09	2.74	40680	3	GWI	1.0598e+06	16268.4	65.1448	23344.7	0.8578	21712.6	0.8902	1.5153	0.2787	1.2052	1.794	2.9991	1.3159	3.1111	0.8121	54	66.25	245	123	114	123	79	96	Male	No, not Spanish, Hispanic, Latino	White	Atorvastatin 40mg, Lovaza 1gm, Asprin 81mg, Melatonin 3mg, Trazodine 100mg, Esomeprazole 40mg, Buropion 300mg, Prazosin 1mg, Loartan 50mg	Yes	Unchecked	Unchecked	Unchecked	Checked	Unchecked	Checked	Unchecked	Unchecked	Unchecked	Yes	YES, 7-30 days	NO	NO	NO	YES, 1-6 days
5.49	5.3	6.34	4.81	40686	1	Non-GWI	566688	15431.6	36.7224	16776.9	0.6165	25517.9	1.0462	6.0921	1.6437	11.2204	7.7358	18.9562	2.2714	4.6552	1.1286	66	67.5	204	113	89	135	95	96	Male	No, not Spanish, Hispanic, Latino	White	Fosinopril 20Mg Omeprazole 40Mg Gabapentin 300Mg (As Needed) Hydrocodone/APAP 5-325Mg (As Needed)	No	Unchecked	Unchecked	Checked	Unchecked	Unchecked	Unchecked	Unchecked	Unchecked	Unchecked	No	NO	NO	NO	NO	NO
4.18	3.68	4.35	3.12	40686	2	Non-GWI	582255	15667.7	37.1628	16319.4	0.5997	25200.4	1.0332	4.7702	0.9768	8.6097	5.747	14.3567	1.742	5.0296	.	66	67.5	204	113	89	135	95	96	Male	No, not Spanish, Hispanic, Latino	White	Fosinopril 20Mg Omeprazole 40Mg Gabapentin 300Mg (As Needed) Hydrocodone/APAP 5-325Mg (As Needed)	No	Unchecked	Unchecked	Checked	Unchecked	Unchecked	Unchecked	Unchecked	Unchecked	Unchecked	No	NO	NO	NO	NO	NO
5.22	4.73	5.58	4.04	40686	3	Non-GWI	598250	13030.1	45.9131	22278.6	0.8187	29843.9	1.2236	5.1446	2.0257	5.5987	7.1703	12.769	2.7292	3.1496	0.6798	66	67.5	204	113	89	135	95	96	Male	No, not Spanish, Hispanic, Latino	White	Fosinopril 20Mg Omeprazole 40Mg Gabapentin 300Mg (As Needed) Hydrocodone/APAP 5-325Mg (As Needed)	No	Unchecked	Unchecked	Checked	Unchecked	Unchecked	Unchecked	Unchecked	Unchecked	Unchecked	No	NO	NO	NO	NO	NO
.	.	.	.	40689	1	Non-GWI	1.09075e+06	12360	88.2485	29441.2	1.0819	33587	1.3771	4.9819	.	.	.	.	2.6284	2.2118	.	64	62	178	99	83	139	94	97	Female	No, not Spanish, Hispanic, Latino	Black/African-American	Zyrtec, Singular, HCTZ, Simvastatin, Lorsartan, Melatonin, Aspirin 81mg, Zantac as needed	Yes	Unchecked	Unchecked	Checked	Unchecked	Unchecked	Unchecked	Unchecked	Unchecked	Unchecked	No	NO	NO	NO	NO	NO
3.57	3.86	4.09	2.95	40689	2	Non-GWI	1.33794e+06	14873.1	89.9573	17339.2	0.6372	14534.9	0.5959	1.7941	0.1378	3.7099	1.9319	5.6417	1.5146	6.6185	1.7588	64	62	178	99	83	139	94	97	Female	No, not Spanish, Hispanic, Latino	Black/African-American	Zyrtec, Singular, HCTZ, Simvastatin, Lorsartan, Melatonin, Aspirin 81mg, Zantac as needed	Yes	Unchecked	Unchecked	Checked	Unchecked	Unchecked	Unchecked	Unchecked	Unchecked	Unchecked	No	NO	NO	NO	NO	NO
3.74	4.77	5.46	4.77	40689	3	Non-GWI	1.29513e+06	12861.6	100.697	22418.5	0.8238	25281.8	1.0365	2.8572	0.544	4.2155	3.4012	7.6167	2.5931	4.8616	1.2354	64	62	178	99	83	139	94	97	Female	No, not Spanish, Hispanic, Latino	Black/African-American	Zyrtec, Singular, HCTZ, Simvastatin, Lorsartan, Melatonin, Aspirin 81mg, Zantac as needed	Yes	Unchecked	Unchecked	Checked	Unchecked	Unchecked	Unchecked	Unchecked	Unchecked	Unchecked	No	NO	NO	NO	NO	NO
4.35	4.09	5.19	3.42	40692	1	GWI	956299	14473.1	66.0744	19303.6	0.7093	22338.4	0.9159	3.6502	1.1165	4.2591	4.7667	9.0258	2.0905	3.9311	0.9446	55	70.5	300	142.5	65	124	81	95	Male	No, not Spanish, Hispanic, Latino	White	None	Yes	Checked	Unchecked	Unchecked	Unchecked	Unchecked	Unchecked	Unchecked	Unchecked	Unchecked	Yes	YES, 31 days or more	NO	YES, 31 days or more	YES, 7-30 days	NO
.	.	.	.	40692	2	GWI	1.00466e+06	12864.2	78.0974	23449.9	0.8617	28087.6	1.1516	1.1483	0.273	.	1.4213	.	0.9315	1.9857	.	55	70.5	300	142.5	65	124	81	95	Male	No, not Spanish, Hispanic, Latino	White	None	Yes	Checked	Unchecked	Unchecked	Unchecked	Unchecked	Unchecked	Unchecked	Unchecked	Unchecked	Yes	YES, 31 days or more	NO	YES, 31 days or more	YES, 7-30 days	NO
.	.	.	.	40692	3	GWI	1.13408e+06	14027.2	80.8487	26990.6	0.9918	27132.5	1.1124	2.1661	0.636	.	2.8021	.	2.157	2.0826	.	55	70.5	300	142.5	65	124	81	95	Male	No, not Spanish, Hispanic, Latino	White	None	Yes	Checked	Unchecked	Unchecked	Unchecked	Unchecked	Unchecked	Unchecked	Unchecked	Unchecked	Yes	YES, 31 days or more	NO	YES, 31 days or more	YES, 7-30 days	NO
.	.	.	.	40695	1	Non-GWI	998450	13115.1	76.1297	23407.9	0.8602	25859.7	1.0602	2.5411	0.3911	.	2.9323	.	0.8466	0.7049	.	50	66.5	182	103	58	120	82	98	Male	No, not Spanish, Hispanic, Latino	White	balance of nature	Yes	Checked	Unchecked	Unchecked	Unchecked	Unchecked	Unchecked	Unchecked	Unchecked	Unchecked	Yes	YES, 7-30 days	YES, 1-6 days	YES, 31 days or more	NO	NO
3.27	3.89	4.05	3.14	40695	2	Non-GWI	1.17474e+06	15583	75.3864	18707.8	0.6874	22356.2	0.9166	2.1386	0.3656	4.4766	2.5042	6.9808	1.5585	5.7274	1.4037	50	66.5	182	103	58	120	82	98	Male	No, not Spanish, Hispanic, Latino	White	balance of nature	Yes	Checked	Unchecked	Unchecked	Unchecked	Unchecked	Unchecked	Unchecked	Unchecked	Unchecked	Yes	YES, 7-30 days	YES, 1-6 days	YES, 31 days or more	NO	NO
3.51	4.19	4.41	3.47	40695	3	Non-GWI	854279	14073.6	60.701	24624.8	0.9049	27996.2	1.1478	2.9668	0.3861	8.3951	3.353	11.7481	1.7002	7.3595	1.6633	50	66.5	182	103	58	120	82	98	Male	No, not Spanish, Hispanic, Latino	White	balance of nature	Yes	Checked	Unchecked	Unchecked	Unchecked	Unchecked	Unchecked	Unchecked	Unchecked	Unchecked	Yes	YES, 7-30 days	YES, 1-6 days	YES, 31 days or more	NO	NO
.	.	.	.	40701	1	GWI	1.1954e+06	13000.2	91.9519	34005.8	1.2496	36780.8	1.508	1.7799	0.3781	.	2.158	.	0.8027	0.7467	.	55	68.5	169	76.2	63	109	67	99	Female	No, not Spanish, Hispanic, Latino	White	zomitriptan, multi-vitamin, calcium w/vitamin D, fish oil, turmeric, magnesium, melatonin, benadryl	Yes	Checked	Unchecked	Unchecked	Unchecked	Unchecked	Unchecked	Unchecked	Unchecked	Unchecked	Yes	Not Sure	NO	YES, 7-30 days	Not Sure	NO
.	.	.	.	40704	1	Non-GWI	1.1513e+06	12464.4	92.3669	28369.7	1.0425	28690.1	1.1763	2.4087	0.223	.	2.6317	.	0.9882	0.9337	.	63	69.5	245	117	74	127	87	96	Male	No, not Spanish, Hispanic, Latino	Black/African-American	Flutacasone, Loratadine, Sildenafil Citrate, Pantoprazole, Aspirin, Pravastatin, Cholecalciferol vit D3	Yes	Unchecked	Checked	Unchecked	Unchecked	Unchecked	Unchecked	Unchecked	Unchecked	Unchecked	Yes	Not Sure	NO	Not Sure	Not Sure	NO
.	.	.	.	40710	1	Non-GWI	766825	13502.1	56.793	26097.7	0.959	29828.5	1.223	2.5335	0.7576	.	3.2912	.	1.3406	2.4887	-0.0019	55	68.5	151	85	50	130	87	97	Male	Yes, Mexican, Mexican American, Chicano	White	ZyrTec, Singulair Glucosamine (with MSM), Vitamin K2, Fish Oil	Yes	Unchecked	Unchecked	Checked	Unchecked	Unchecked	Unchecked	Unchecked	Unchecked	Unchecked	Yes	NO	NO	Not Sure	NO	NO
2.64	3.26	3.17	2.45	40716	1	GWI	796194	13993.9	56.8959	23812.5	0.875	20810.3	0.8532	1.8278	0.2276	3.224	2.0554	5.2794	1.1609	5.0486	1.4044	50	66	183	106.5	68	117	80	96	Male	No, not Spanish, Hispanic, Latino	White	gabapentin mirtazapine buspirone	Yes	Unchecked	Unchecked	Unchecked	Checked	Unchecked	Unchecked	Unchecked	Unchecked	Unchecked	Yes	YES, 7-30 days	YES, 1-6 days	Not Sure	Not Sure	YES, 1-6 days
3.45	3.91	3.98	3.13	40725	1	GWI	1.19821e+06	13137.7	91.2035	21664	0.7961	35059.1	1.4374	1.4164	0.4293	2.4903	1.8457	4.336	1.4109	4.248	1.0262	51	66	198	106.5	77	112	72	95	Male	No, not Spanish, Hispanic, Latino	White	Cartia XT - 240mg / day - Morning Diazide - 37.5 mg 2x/day - Morning and afternoon Bupropion 3x/day in morning Prazosin - 2x/day at night Citalopram - 3x/day at night Percocet - as needed for back and neck pain Flexeril - as needed for back and neck pain Aspirin 81mg/day Vitamin D - 2,000mg/day	Yes	Unchecked	Checked	Unchecked	Unchecked	Unchecked	Unchecked	Unchecked	Unchecked	Unchecked	Yes	YES, 31 days or more	Not Sure	YES, 1-6 days	Not Sure	NO
2.69	3.49	3.2	2.62	40725	2	GWI	1.16884e+06	10924	106.998	30600.3	1.1245	30149.1	1.2361	1.1716	0.2143	1.0968	1.3859	2.4827	1.6788	3.271	0.8832	51	66	198	106.5	77	112	72	95	Male	No, not Spanish, Hispanic, Latino	White	Cartia XT - 240mg / day - Morning Diazide - 37.5 mg 2x/day - Morning and afternoon Bupropion 3x/day in morning Prazosin - 2x/day at night Citalopram - 3x/day at night Percocet - as needed for back and neck pain Flexeril - as needed for back and neck pain Aspirin 81mg/day Vitamin D - 2,000mg/day	Yes	Unchecked	Checked	Unchecked	Unchecked	Unchecked	Unchecked	Unchecked	Unchecked	Unchecked	Yes	YES, 31 days or more	Not Sure	YES, 1-6 days	Not Sure	NO
3.3	4.14	4.59	3.76	40725	3	GWI	1.2777e+06	12917.5	98.9121	25386.2	0.9329	25338.9	1.0389	2.102	0.3028	4.4402	2.4049	6.8451	1.7489	6.5119	1.5423	51	66	198	106.5	77	112	72	95	Male	No, not Spanish, Hispanic, Latino	White	Cartia XT - 240mg / day - Morning Diazide - 37.5 mg 2x/day - Morning and afternoon Bupropion 3x/day in morning Prazosin - 2x/day at night Citalopram - 3x/day at night Percocet - as needed for back and neck pain Flexeril - as needed for back and neck pain Aspirin 81mg/day Vitamin D - 2,000mg/day	Yes	Unchecked	Checked	Unchecked	Unchecked	Unchecked	Unchecked	Unchecked	Unchecked	Unchecked	Yes	YES, 31 days or more	Not Sure	YES, 1-6 days	Not Sure	NO
.	.	.	.	40731	1	Non-GWI	164803	14850.5	11.0974	164166	6.0325	22938.8	0.9405	12.4516	2.7681	.	15.2197	.	1.289	3.1427	0.6616	68	67	164	100	69	150	92	96	Male	No, not Spanish, Hispanic, Latino	Black/African-American	multi-vit multl-min vit c multi B Complex various nootropics	Yes	Checked	Unchecked	Unchecked	Unchecked	Unchecked	Unchecked	Unchecked	Unchecked	Unchecked	No	YES, 7-30 days	Not Sure	NO	NO	NO
3.72	3.97	3.98	3.09	40731	2	Non-GWI	173444	13619.9	12.7346	153629	5.6453	23201.1	0.9512	9.9474	3.8561	21.6408	13.8035	35.4443	1.0204	5.0176	1.1441	68	67	164	100	69	150	92	96	Male	No, not Spanish, Hispanic, Latino	Black/African-American	multi-vit multl-min vit c multi B Complex various nootropics	Yes	Checked	Unchecked	Unchecked	Unchecked	Unchecked	Unchecked	Unchecked	Unchecked	Unchecked	No	YES, 7-30 days	Not Sure	NO	NO	NO
3.36	4.43	4.3	3.64	40731	3	Non-GWI	494876	14088.1	35.1271	40312.5	1.4813	19285.9	0.7907	4.954	0.5238	13.9841	5.4777	19.4618	1.8008	7.1348	1.7127	68	67	164	100	69	150	92	96	Male	No, not Spanish, Hispanic, Latino	Black/African-American	multi-vit multl-min vit c multi B Complex various nootropics	Yes	Checked	Unchecked	Unchecked	Unchecked	Unchecked	Unchecked	Unchecked	Unchecked	Unchecked	No	YES, 7-30 days	Not Sure	NO	NO	NO
2.01	3.06	2.37	2.37	40734	1	GWI	884478	15042.7	58.7977	24823.1	0.9122	24826.9	1.0179	1.4286	0.3102	1.3863	1.7388	3.1251	1.3825	2.8944	0.7348	48	71	259	117	54	131	85	97	Male	No, not Spanish, Hispanic, Latino	White	Lexapro 20mg provigal 200mg	Yes	Checked	Unchecked	Unchecked	Unchecked	Unchecked	Unchecked	Unchecked	Unchecked	Unchecked	Yes	YES, 31 days or more	NO	NO	NO	YES, 7-30 days
3.83	4.87	4.98	4.25	40734	2	GWI	1.20572e+06	15500	77.7885	21782.5	0.8004	24273.5	0.9952	1.4438	0.7724	2.7047	2.2161	4.9209	1.0078	3.9212	0.8924	48	71	259	117	54	131	85	97	Male	No, not Spanish, Hispanic, Latino	White	Lexapro 20mg provigal 200mg	Yes	Checked	Unchecked	Unchecked	Unchecked	Unchecked	Unchecked	Unchecked	Unchecked	Unchecked	Yes	YES, 31 days or more	NO	NO	NO	YES, 7-30 days
2	3.43	2.57	2.57	40734	3	GWI	1.194e+06	12695.3	94.0504	22506.8	0.827	26085	1.0695	1.1688	0.0674	3.0072	1.2362	4.2435	1.1518	7.1432	1.9299	48	71	259	117	54	131	85	97	Male	No, not Spanish, Hispanic, Latino	White	Lexapro 20mg provigal 200mg	Yes	Checked	Unchecked	Unchecked	Unchecked	Unchecked	Unchecked	Unchecked	Unchecked	Unchecked	Yes	YES, 31 days or more	NO	NO	NO	YES, 7-30 days
2.99	3.97	3.73	3.52	40737	1	Non-GWI	1.08302e+06	12262.4	88.3203	20475.1	0.7524	28156.6	1.1544	2.1924	0.4601	6.0127	2.6525	8.6652	1.4244	7.4783	1.5505	53	72	205	99	62	122	72	97	Male	No, not Spanish, Hispanic, Latino	White	liprinosil (blood pressure med)5MG	Yes	Checked	Unchecked	Unchecked	Unchecked	Unchecked	Unchecked	Unchecked	Unchecked	Unchecked	Yes	YES, 31 days or more	NO	NO	NO	NO
3.27	3.08	3.95	2.26	40737	2	Non-GWI	806022	12077.6	66.7369	24694.3	0.9074	33102.9	1.3572	3.0963	0.5599	3.0949	3.6562	6.7512	1.4048	4.8396	1.2111	53	72	205	99	62	122	72	97	Male	No, not Spanish, Hispanic, Latino	White	liprinosil (blood pressure med)5MG	Yes	Checked	Unchecked	Unchecked	Unchecked	Unchecked	Unchecked	Unchecked	Unchecked	Unchecked	Yes	YES, 31 days or more	NO	NO	NO	NO
2.49	3.53	3.05	2.56	40737	3	Non-GWI	1.32599e+06	14242.7	93.0997	19210.4	0.7059	25509.4	1.0459	1.6233	0.2605	4.6026	1.8838	6.4864	1.5582	6.6733	1.5349	53	72	205	99	62	122	72	97	Male	No, not Spanish, Hispanic, Latino	White	liprinosil (blood pressure med)5MG	Yes	Checked	Unchecked	Unchecked	Unchecked	Unchecked	Unchecked	Unchecked	Unchecked	Unchecked	Yes	YES, 31 days or more	NO	NO	NO	NO
2.83	3.36	3.12	2.24	40740	1	GWI	954006	11305	84.3881	27934.1	1.0265	26505.7	1.0867	1.3146	0.591	1.31	1.9055	3.2155	0.99	3.2288	0.6962	49	67	195	105	58	110	78	97	Male	Yes, Puerto Rican	White	Paxil 50m Lipitor 80m	Yes	Unchecked	Checked	Unchecked	Unchecked	Unchecked	Unchecked	Unchecked	Unchecked	Unchecked	Yes	Not Sure	NO	Not Sure	Not Sure	NO
.	.	.	.	40743	1	GWI	1.42399e+06	13815.8	103.069	23117.2	0.8495	21743.8	0.8915	1.0686	0.3335	.	1.4022	.	0.7467	2.4379	.	49	67	198	102	70	122	70	98	Male	No, not Spanish, Hispanic, Latino	Black/African-American	see Va medical list	Yes	Checked	Unchecked	Unchecked	Unchecked	Unchecked	Unchecked	Unchecked	Unchecked	Unchecked	Yes	YES, 31 days or more	NO	YES, 31 days or more	Not Sure	NO
3.76	4.25	4.37	3.53	40749	1	Non-GWI	1.21852e+06	14226.3	85.6525	20601.9	0.757	23358.1	0.9577	2.9805	0.7694	3.8842	3.7499	7.6341	2.4337	4.1344	1.0249	67	65.5	134	87	60	118	74	98	Female	No, not Spanish, Hispanic, Latino	Black/African-American	no medications black seed oil and super greens supplement	Yes	Unchecked	Unchecked	Checked	Unchecked	Unchecked	Unchecked	Unchecked	Unchecked	Unchecked	Yes	Not Sure	NO	NO	Not Sure	NO
2.94	3.9	3.73	2.81	40752	1	GWI	1.60787e+06	15772	101.945	21583.8	0.7931	22753.1	0.9329	1.4866	0.5923	1.4644	2.0788	3.5433	0.5058	4.5118	1.1708	59	71.5	283	127	88	141	88	98	Male	No, not Spanish, Hispanic, Latino	Black/African-American	non aspirins pain pill	Yes	Unchecked	Unchecked	Checked	Unchecked	Unchecked	Unchecked	Unchecked	Unchecked	Unchecked	Yes	Not Sure	NO	Not Sure	Not Sure	NO
2.84	3.87	3.34	2.6	40755	1	Non-GWI	1.12602e+06	13658.9	82.4382	22071.2	0.811	24861.4	1.0193	1.752	0.3403	2.5873	2.0923	4.6796	0.9378	5.7733	1.3696	55	66.25	194	108	69	141	101	96	Male	No, not Spanish, Hispanic, Latino	Black/African-American	CQ10, vitamin D3, Calcium, Omega 3 Super Greens organic.	Yes	Checked	Unchecked	Unchecked	Unchecked	Unchecked	Unchecked	Unchecked	Unchecked	Unchecked	Yes	NO	NO	YES, 7-30 days	Not Sure	NO
4.08	4.59	4.33	3.46	40761	1	GWI	1.18334e+06	11930.7	99.1846	25202.7	0.9261	26362.8	1.0809	2.4126	0.659	2.0644	3.0716	5.136	2.8303	3.1464	0.724	47	67	176	97	67	128	91	96	Male	No, not Spanish, Hispanic, Latino	White	No. Benadryl as needed	Yes	Checked	Unchecked	Unchecked	Unchecked	Unchecked	Unchecked	Unchecked	Unchecked	Unchecked	Yes	YES, 1-6 days	YES, 7-30 days	YES, 1-6 days	YES, 1-6 days	NO
4.64	4.22	4.83	3.51	40764	1	GWI	1.05406e+06	13402.7	78.6456	17006.9	0.6249	25527	1.0466	4.152	1.24	1.2113	5.392	6.6033	3.3836	2.5815	0.2754	51	65.5	189	102	68	118	81	98	Male	No, not Spanish, Hispanic, Latino	White	simvastatin, multi-vitamins, vitamin D, vitamin, Super B, fish oil, probiotic tablets	Yes	Checked	Unchecked	Unchecked	Unchecked	Unchecked	Unchecked	Unchecked	Unchecked	Unchecked	Yes	YES, 31 days or more	YES, 31 days or more	YES, 31 days or more	YES, 1-6 days	YES, 7-30 days
3.04	3.48	3.64	2.54	40770	1	GWI	796747	10733.2	74.2319	36691.4	1.3483	31523.1	1.2924	2.287	0.7566	3.514	3.0436	6.5577	2.5203	3.3637	0.7964	51	67	184	100	79	136	92	98	Male	No, not Spanish, Hispanic, Latino	White	none	Yes	Unchecked	Unchecked	Unchecked	Checked	Unchecked	Unchecked	Unchecked	Unchecked	Unchecked	Yes	YES, 31 days or more	YES, 7-30 days	YES, 31 days or more	YES, 1-6 days	YES, 1-6 days
2.68	3.24	3.53	2.28	40773	1	GWI	1.32352e+06	11615.2	113.947	23956.5	0.8803	29338.5	1.2029	1.3647	0.257	2.053	1.6217	3.6747	1.2662	5.2057	1.2927	55	63	204	112.5	63	117	83	96	Female	No, not Spanish, Hispanic, Latino	White	1 a day women's vitamin Vitamin E,D,B12 Zrytec Aleeve	Yes	Unchecked	Checked	Unchecked	Unchecked	Unchecked	Unchecked	Unchecked	Unchecked	Unchecked	Yes	YES, 31 days or more	YES, 7-30 days	NO	Not Sure	YES, 7-30 days
4.28	4.54	5.43	3.9	40779	1	GWI	888623	13373.6	66.4459	28116	1.0332	28552.5	1.1706	3.0419	0.3636	5.299	3.4054	8.7045	1.9035	5.6443	1.4907	49	64	187	108	75	139	93	98	Male	Yes, Puerto Rican	Other	none	Yes	Unchecked	Checked	Unchecked	Unchecked	Unchecked	Unchecked	Unchecked	Unchecked	Unchecked	Yes	Not Sure	NO	Not Sure	Not Sure	NO
2.81	4.16	3.43	3.03	40782	1	GWI	938115	13519.4	69.3902	44781.3	1.6456	23221.6	0.9521	1.8461	0.1191	4.3673	1.9652	6.3325	1.2231	5.6443	1.8853	47	71.5	222	101	64	147	102	98	Male	No, not Spanish, Hispanic, Latino	Other	Zinc, Iron, Yohimbe, Fish Oil supplement.	Yes	Checked	Unchecked	Unchecked	Unchecked	Unchecked	Unchecked	Unchecked	Unchecked	Unchecked	Yes	YES, 7-30 days	YES, 1-6 days	YES, 1-6 days	Not Sure	NO
3.41	3.51	3.58	2.89	40785	1	Non-GWI	946512	10259.5	92.2571	23369.5	0.8587	32705	1.3409	1.2844	0.3386	3.4738	1.623	5.0968	1.3571	5.4299	1.2532	53	71.5	197	91	64	114	81	98	Male	No, not Spanish, Hispanic, Latino	Black/African-American	none	Yes	Checked	Unchecked	Unchecked	Unchecked	Unchecked	Unchecked	Unchecked	Unchecked	Unchecked	Yes	YES, 31 days or more	NO	Not Sure	NO	NO
3.11	3.59	3.62	3.24	40791	1	GWI	1.83185e+06	15777.7	116.104	15954.3	0.5863	17598.8	0.7215	0.9876	0.3827	2.3455	1.3703	3.7158	1.2974	4.5405	1.0348	52	64.5	154	79	60	103	70	97	Male	No, not Spanish, Hispanic, Latino	Black/African-American	vitamin D	Yes	Checked	Unchecked	Unchecked	Unchecked	Unchecked	Unchecked	Unchecked	Unchecked	Unchecked	Yes	YES, 7-30 days	YES, 7-30 days	YES, 1-6 days	Not Sure	YES, 1-6 days
3.45	4.54	4.69	3.97	40794	1	Non-GWI	874290	12973.7	67.3896	28246.8	1.038	24570.9	1.0074	2.8024	0.3264	6.3927	3.1288	9.5215	1.5647	7.1825	1.6747	69	65	179	94	67	127	81	98	Male	No, not Spanish, Hispanic, Latino	White	Vitamin C, Simvastatin, Finasteride, Tamsulosin, Aspirin,Cialis	Yes	Checked	Unchecked	Unchecked	Unchecked	Unchecked	Unchecked	Unchecked	Unchecked	Unchecked	Yes	NO	NO	Not Sure	NO	YES, 7-30 days
4.29	4.38	4.99	3.81	40797	1	Non-GWI	1.62451e+06	17841.4	91.0529	19179.4	0.7048	22760.5	0.9332	2.1277	0.5329	5.0518	2.6606	7.7124	1.7489	5.808	1.3223	69	71	281	126	74	133	69	95	Male	No, not Spanish, Hispanic, Latino	White	Losartan Potassium 50 mg Fenofibrate 145 mg Rosuvastatin Calcium 20 mg Multi-vitamin Fish Oil	Yes	Checked	Unchecked	Unchecked	Unchecked	Unchecked	Unchecked	Unchecked	Unchecked	Unchecked	Yes	NO	YES, 1-6 days	YES, 1-6 days	YES, 1-6 days	NO
3.16	3.85	3.54	2.93	40800	1	GWI	1.21159e+06	14842.8	81.628	19860.2	0.7298	27029.9	1.1082	1.2164	0.1479	2.8303	1.3643	4.1946	1.0825	5.9897	1.5453	48	65.5	188	91.5	58	138	94	97	Male	No, not Spanish, Hispanic, Latino	White	Omeprazole, atorvastatin, multi-vitamin	Yes	Unchecked	Unchecked	Unchecked	Checked	Unchecked	Unchecked	Unchecked	Unchecked	Unchecked	Yes	YES, 31 days or more	YES, 1-6 days	YES, 31 days or more	Not Sure	NO
.	.	.	.	40803	1	GWI	930519	12369.2	75.2287	27442.2	1.0084	26754	1.0969	1.9158	0.5	.	2.4158	.	1.2124	2.4241	.	55	69	232	109	82	148	98	97	Male	No, not Spanish, Hispanic, Latino	White	none	Yes	Unchecked	Checked	Unchecked	Unchecked	Unchecked	Unchecked	Unchecked	Unchecked	Unchecked	Yes	NO	NO	Not Sure	Not Sure	NO
1.92	2.43	2.27	1.93	40806	1	GWI	1.2605e+06	13875.9	90.8413	23631.4	0.8684	22881.9	0.9382	0.3511	0.2368	0.5629	0.5879	1.1509	0.6546	2.5307	0.3648	59	73	195	97	55	138	88	97	Male	No, not Spanish, Hispanic, Latino	Black/African-American	all meds from EOVAMC	Yes	Checked	Unchecked	Unchecked	Unchecked	Unchecked	Unchecked	Unchecked	Unchecked	Unchecked	Yes	YES, 31 days or more	YES, 31 days or more	YES, 1-6 days	YES, 31 days or more	YES, 1-6 days
2.5	3.61	3.78	3.04	40809	1	GWI	1.37843e+06	12025.3	114.627	23737	0.8723	26517.1	1.0872	1.3898	0.1621	3.1711	1.5519	4.723	1.0684	8.2611	1.766	50	62	156	84	60	118	78	98	Female	No, not Spanish, Hispanic, Latino	White	Meloxicam, Cymbalta, Gabapentin, Pantoprazole, Miralax, Magnesium, Melatonin, Tylenol, Formula 303 (Valerian Root and Passaflora Flower). Essential oils: Internal by mouth: Frankincense, Marjoram, Lemongrass, Copaiba. Topical: Frankincense, Marjoram, Lemongrass, Copaiba, Bergamot, Lavender. OTC Salonpas Patches and topical pain relief gels and lotion ie; biofreeze, icy hot, etc.	Yes	Unchecked	Checked	Unchecked	Unchecked	Unchecked	Unchecked	Unchecked	Unchecked	Unchecked	Yes	YES, 7-30 days	NO	YES, 7-30 days	Not Sure	YES, 1-6 days
.	.	.	.	40812	1	Non-GWI	961278	13815.8	69.578	23451.4	0.8618	29069.3	1.1918	.	.	.	.	.	.	.	.	68	67.5	163	94.5	52	149	93	97	Male	No, not Spanish, Hispanic, Latino	White	Advil for minor pain	Yes	Unchecked	Checked	Unchecked	Unchecked	Unchecked	Unchecked	Unchecked	Unchecked	Unchecked	Yes	YES, 1-6 days	NO	NO	Not Sure	NO
.	.	.	.	40815	1	GWI	891922	12086.5	73.7949	26634.1	0.9787	32691.4	1.3403	.	.	.	.	.	.	.	.	52	70	300	143	72	147	87	98	Male	No, not Spanish, Hispanic, Latino	White	see med list	Yes	Unchecked	Unchecked	Unchecked	Checked	Unchecked	Unchecked	Unchecked	Unchecked	Unchecked	Yes	YES, 31 days or more	NO	YES, 31 days or more	Not Sure	YES, 7-30 days
1.86	3.26	2.83	2.7	40824	1	GWI	1.42399e+06	13344.6	106.709	21316.2	0.7833	25313.5	1.0378	0.7948	0.1748	2.3381	0.9696	3.3076	0.9231	6.1586	1.3906	58	73.5	199	101.5	66	131	92	95	Male	No, not Spanish, Hispanic, Latino	White	None	Yes	Unchecked	Unchecked	Checked	Unchecked	Unchecked	Unchecked	Unchecked	Unchecked	Unchecked	Yes	YES, 1-6 days	NO	YES, 1-6 days	Not Sure	NO
1.5	3.05	2.54	2.45	40827	1	Non-GWI	1.08057e+06	15266.8	70.779	23675.7	0.87	23075.5	0.9461	1.1758	0.1346	1.7834	1.3104	3.0938	0.8713	4.9449	1.4033	68	64.5	125	73	83	116	85	97	Female	No, not Spanish, Hispanic, Latino	White	Atorvastin Sertraline	Yes	Unchecked	Unchecked	Checked	Unchecked	Unchecked	Unchecked	Unchecked	Unchecked	Unchecked	No	NO	NO	NO	NO	NO
.	.	.	.	40830	1	Non-GWI	1.09398e+06	13275.8	82.4042	23385.6	0.8593	29638.2	1.2152	0.4495	0.0884	0.2958	0.5379	0.8338	0.594	2.6604	0.6203	74	70	192	105	65	118	70	96	Male	No, not Spanish, Hispanic, Latino	White	Lipitor	Yes	Unchecked	Unchecked	Checked	Unchecked	Unchecked	Unchecked	Unchecked	Unchecked	Unchecked	Yes	NO	NO	NO	NO	NO
2.14	2.86	2.59	2.21	40836	1	GWI	1.19392e+06	10886.7	109.668	18964.5	0.6969	26568.5	1.0893	0.7377	0.1339	1.3912	0.8717	2.2628	1.124	4.2936	1.1747	53	69.5	238	113	78	139	90	96	Male	No, not Spanish, Hispanic, Latino	White	Sybcort nexium dymista	Yes	Unchecked	Checked	Unchecked	Unchecked	Unchecked	Unchecked	Unchecked	Unchecked	Unchecked	Yes	Not Sure	NO	NO	NO	NO
3.28	4.25	3.78	3.04	40860	1	GWI	1.23707e+06	13725.5	90.1289	20475	0.7524	21867.7	0.8966	1.7127	0.1942	1.8257	1.9069	3.7325	1.819	3.9406	1.203	47	71	270	123	77	122	90	95	Male	No, not Spanish, Hispanic, Latino	White	Gabapentin 600 mg 3x a day Losartan 25mg 1x a day Hydrochlorothiazide 25 mg 1x a day Nortriptaline 1x a day Deloxatine 1x a day Multivitamin 1x a day Vitamin D3 5000mg 1x a day	Yes	Checked	Unchecked	Unchecked	Unchecked	Unchecked	Unchecked	Unchecked	Unchecked	Unchecked	Yes	NO	NO	YES, 31 days or more	YES, 1-6 days	NO
1.29	1.96	1.58	1.46	40869	1	GWI	1.40482e+06	14970.1	93.8417	28090	1.0322	21703.1	0.8898	0.5409	0.1485	0.1879	0.6894	0.8773	0.7159	2.3753	0.2539	55	67.5	188	95.5	59	140	96	97	Male	No, not Spanish, Hispanic, Latino	White	Crestor	Yes	Unchecked	Unchecked	Unchecked	Checked	Unchecked	Unchecked	Unchecked	Unchecked	Unchecked	Yes	YES, 7-30 days	Not Sure	YES, 7-30 days	Not Sure	YES, 1-6 days
.	.	.	.	40881	1	Non-GWI	867211	14680.8	59.0712	25768.5	0.9469	30659.2	1.257	1.5531	0.6508	.	2.2039	.	1.4787	1.7844	.	66	71	257	120	72	135	84	95	Male	No, not Spanish, Hispanic, Latino	White	vitamins	Yes	Unchecked	Unchecked	Checked	Unchecked	Unchecked	Checked	Unchecked	Unchecked	Unchecked	Yes	YES, 7-30 days	NO	Not Sure	Not Sure	NO
3.04	2.52	2.59	2.1	40887	1	GWI	1.10976e+06	14241.7	77.9227	19664	0.7226	21993.6	0.9017	0.9888	0.1693	0.5836	1.1582	1.7418	1.2033	2.6703	0.6448	51	71.5	237	111	57	112	73	95	Male	No, not Spanish, Hispanic, Latino	White	gabapentin, indomethacin, duloxetine, atorvastatin, vitamin D, ranitidine.	Yes	Checked	Unchecked	Unchecked	Unchecked	Unchecked	Unchecked	Unchecked	Unchecked	Unchecked	Yes	NO	NO	YES, 7-30 days	Not Sure	NO
2.54	3.13	3	2.44	40890	1	Non-GWI	1.8124e+06	14027.2	129.207	23549.5	0.8654	20518.2	0.8412	0.6828	0.1581	1.1396	0.8409	1.9805	2.1267	2.8576	0.7768	54	69	202	93	58	138	96	95	Male	No, not Spanish, Hispanic, Latino	White	None	Yes	Unchecked	Checked	Unchecked	Unchecked	Unchecked	Unchecked	Unchecked	Unchecked	Unchecked	Yes	YES, 31 days or more	YES, 7-30 days	YES, 1-6 days	Not Sure	YES, 7-30 days
.	.	.	.	40893	1	GWI	832665	14334.7	58.0874	22438.7	0.8245	23678.8	0.9708	2.6973	0.9188	.	3.6162	.	1.1285	1.379	.	58	62.5	133	79	86	120	70	97	Female	No, not Spanish, Hispanic, Latino	White	Omeprozole, Melotonin, Proventil, Albuterol, Polyethylene Glycol, Lactobacillus Acidophitus, Omega Fish Oil, Tylenol, Glucosamine Chond, Citracal, One a Day, Ocuvite, B Complex, Fibercon	Yes	Checked	Unchecked	Unchecked	Unchecked	Unchecked	Unchecked	Unchecked	Unchecked	Unchecked	Yes	YES, 31 days or more	YES, 1-6 days	YES, 31 days or more	YES, 31 days or more	YES, 7-30 days
.	.	.	.	40899	1	Non-GWI	1.0427e+06	11640.4	89.5752	27081.4	0.9951	27115.9	1.1117	0.5732	0.1403	.	0.7136	.	0.5878	2.8793	0.5824	60	69	203	108	67	144	89	97	Male	No, not Spanish, Hispanic, Latino	White	losartan, cholesterol,	Yes	Unchecked	Unchecked	Checked	Unchecked	Unchecked	Checked	Unchecked	Unchecked	Unchecked	No	Not Sure	NO	Not Sure	NO	NO
.	.	.	.	40902	1	GWI	1.07716e+06	12342.4	87.2732	27075.6	0.9949	27244.9	1.117	0.8422	0.124	.	0.9662	.	.	1.7083	.	49	74	230	112	68	159	89	98	Male	No, not Spanish, Hispanic, Latino	White	Lexapro venlafaxine valium	Yes	Unchecked	Unchecked	Unchecked	Checked	Unchecked	Unchecked	Unchecked	Unchecked	Unchecked	Yes	YES, 31 days or more	YES, 1-6 days	YES, 31 days or more	YES, 7-30 days	YES, 7-30 days
2.7	2.73	2.75	1.76	40905	1	GWI	956082	12182.8	78.4777	26488.3	0.9734	30482.5	1.2498	0.9787	0.312	0.2369	1.2906	1.5276	1.0547	2.2354	0.0438	63	64.5	169	93	70	124	81	99	Male	Yes, Puerto Rican	White	Oxybutynin 5mg B-complex Blood sugar supplement Turmeric Cinnamon	Yes	Unchecked	Unchecked	Checked	Unchecked	Unchecked	Unchecked	Unchecked	Unchecked	Unchecked	No	NO	NO	YES, 1-6 days	NO	YES, 1-6 days
3.23	3.54	3.41	2.63	40905	2	GWI	1.12185e+06	12640.4	88.7513	25537.1	0.9384	28905.4	1.1851	1.2105	0.1667	2.26	1.3772	3.6371	1.3344	4.7786	1.3391	63	64.5	169	93	70	124	81	99	Male	Yes, Puerto Rican	White	Oxybutynin 5mg B-complex Blood sugar supplement Turmeric Cinnamon	Yes	Unchecked	Unchecked	Checked	Unchecked	Unchecked	Unchecked	Unchecked	Unchecked	Unchecked	No	NO	NO	YES, 1-6 days	NO	YES, 1-6 days
2.98	3.31	3.11	2.57	40905	3	GWI	963886	11026.1	87.4184	25080.2	0.9216	28596.3	1.1724	1.2709	0.4255	1.8539	1.6965	3.5504	1.9471	3.0301	0.6965	63	64.5	169	93	70	124	81	99	Male	Yes, Puerto Rican	White	Oxybutynin 5mg B-complex Blood sugar supplement Turmeric Cinnamon	Yes	Unchecked	Unchecked	Checked	Unchecked	Unchecked	Unchecked	Unchecked	Unchecked	Unchecked	No	NO	NO	YES, 1-6 days	NO	YES, 1-6 days
1.86	2.8	2.27	1.98	40911	1	GWI	1.14625e+06	11646.5	98.4206	25168	0.9248	29069.1	1.1918	0.9128	0.1704	1.5524	1.0832	2.6356	1.0748	4.4411	1.1827	48	67.5	187	93	68	149	92	99	Male	No, not Spanish, Hispanic, Latino	Black/African-American	None	Yes	Unchecked	Unchecked	Unchecked	Checked	Unchecked	Unchecked	Unchecked	Unchecked	Unchecked	Yes	YES, 31 days or more	YES, 7-30 days	Not Sure	Not Sure	NO
2.29	2.31	2.34	1.69	40920	1	GWI	1.17474e+06	13936.2	84.2944	22926.6	0.8425	23688	0.9712	0.9344	0.2337	0.1164	1.1681	1.2845	0.9235	2.3445	-0.071	56	73.25	185	83	65	109	65	97	Male	No, not Spanish, Hispanic, Latino	White	Multivitamin, fish oil	Yes	Unchecked	Unchecked	Unchecked	Unchecked	Unchecked	Checked	Unchecked	Unchecked	Unchecked	Yes	NO	NO	Not Sure	Not Sure	NO
2.5	3.25	2.92	2.39	40923	1	GWI	915511	11146.3	82.1356	22133.9	0.8133	33659.9	1.38	1.2098	0.147	1.6499	1.3568	3.0066	1.1794	4.3061	1.2767	56	72.5	233	108	57	127	79	97	Male	No, not Spanish, Hispanic, Latino	White	Centrum Silver Multi-Vitamin Sal Palmetto Occasional Motrin, as needed Recent Zertec for pollin	Yes	Checked	Unchecked	Unchecked	Unchecked	Unchecked	Unchecked	Unchecked	Unchecked	Unchecked	Yes	YES, 1-6 days	YES, 1-6 days	YES, 7-30 days	Not Sure	YES, 7-30 days
2.48	2.92	2.82	2.19	40923	2	GWI	950914	13726.2	69.2771	17112.9	0.6288	21878.3	0.897	1.6187	0.3614	2.0962	1.9802	4.0764	1.2255	3.9816	1.0259	56	72.5	233	108	57	127	79	97	Male	No, not Spanish, Hispanic, Latino	White	Centrum Silver Multi-Vitamin Sal Palmetto Occasional Motrin, as needed Recent Zertec for pollin	Yes	Checked	Unchecked	Unchecked	Unchecked	Unchecked	Unchecked	Unchecked	Unchecked	Unchecked	Yes	YES, 1-6 days	YES, 1-6 days	YES, 7-30 days	Not Sure	YES, 7-30 days
.	.	.	.	40923	3	GWI	1.02832e+06	13923.2	73.8564	20016	0.7355	24804.4	1.017	.	.	.	.	.	.	.	.	56	72.5	233	108	57	127	79	97	Male	No, not Spanish, Hispanic, Latino	White	Centrum Silver Multi-Vitamin Sal Palmetto Occasional Motrin, as needed Recent Zertec for pollin	Yes	Checked	Unchecked	Unchecked	Unchecked	Unchecked	Unchecked	Unchecked	Unchecked	Unchecked	Yes	YES, 1-6 days	YES, 1-6 days	YES, 7-30 days	Not Sure	YES, 7-30 days
2.53	2.92	2.63	2.16	40929	1	Non-GWI	1.06844e+06	14491	73.7313	23603.2	0.8673	25664.7	1.0522	1.7699	0.2437	2.116	2.0135	4.1296	1.2429	4.5765	1.2609	50	68	192	97	70	107	76	97	Male	No, not Spanish, Hispanic, Latino	White	saline rinse nasonex spray	Yes	Unchecked	Unchecked	Checked	Unchecked	Unchecked	Unchecked	Unchecked	Unchecked	Unchecked	No	NO	NO	NO	NO	NO
3.09	3.53	3.49	2.79	40935	1	Non-GWI	801666	12945.6	61.9259	22132.4	0.8133	21909.4	0.8983	1.7676	0.6218	2.8421	2.3894	5.2314	1.1846	3.9207	0.9267	48	72	243	112	68	126	82	95	Male	No, not Spanish, Hispanic, Latino	White	Cymbalta (sp ?) and vitamin D	Yes	Unchecked	Checked	Unchecked	Unchecked	Unchecked	Unchecked	Unchecked	Unchecked	Unchecked	Yes	YES, 7-30 days	YES, 1-6 days	YES, 7-30 days	Not Sure	NO
3.05	3.74	3.64	2.57	40938	1	GWI	1.02033e+06	10860	93.9533	22530.1	0.8279	24659.4	1.011	1.6643	0.3327	2.7899	1.997	4.7869	1.4285	5.0754	1.2638	60	65.5	190	96	82	116	58	95	Female	No, not Spanish, Hispanic, Latino	White	Cetirizine, Vitamins B, D, E, Biotin, Glucosamin-chondroitin, Potassium, Multi-vitamin, Calcium	Yes	Checked	Unchecked	Unchecked	Unchecked	Unchecked	Unchecked	Unchecked	Unchecked	Unchecked	No	NO	NO	NO	NO	NO
.	.	.	.	40947	1	GWI	1.11277e+06	13936.2	79.8472	24773.8	0.9103	26324.4	1.0793	0.9029	0.2952	.	1.1981	.	0.608	2.0714	.	52	69	195	105	93	117	82	94	Male	Yes, Puerto Rican	White	Buprotin , Omeprazole, Sinafil	Yes	Checked	Unchecked	Unchecked	Unchecked	Unchecked	Unchecked	Unchecked	Unchecked	Unchecked	Yes	YES, 31 days or more	YES, 1-6 days	Not Sure	Not Sure	YES, 1-6 days
1.84	2.33	2.15	1.91	40998	1	GWI	864864	13726.2	63.0081	23582.7	0.8666	20669.5	0.8474	1.0324	0.0065	0.5896	1.0389	1.6286	1.2445	2.6317	1.9758	49	71	200	99	67	127	95	97	Male	No, not Spanish, Hispanic, Latino	White	HYDROCHLOROTHYAZIDE; SPIRONOLACTONE; Men's Multivitamin.	Yes	Checked	Unchecked	Unchecked	Unchecked	Unchecked	Unchecked	Unchecked	Unchecked	Unchecked	Yes	Not Sure	YES, 1-6 days	YES, 7-30 days	YES, 1-6 days	YES, 1-6 days
2.52	3.27	3.13	2.48	41001	1	Non-GWI	1.39345e+06	12369.2	112.655	21917.2	0.8054	28183.1	1.1555	1.0948	0.252	0.7982	1.3468	2.145	1.3988	3.1688	0.7471	57	71	160	90	54	110	72	99	Male	No, not Spanish, Hispanic, Latino	White	Simvistatin 20 mg Vitamin B Potassium	Yes	Unchecked	Unchecked	Checked	Unchecked	Unchecked	Checked	Unchecked	Unchecked	Unchecked	No	NO	NO	NO	NO	NO
.	.	.	.	41001	2	Non-GWI	1.01887e+06	11000.2	92.6228	21384.7	0.7858	25428.7	1.0426	.	.	.	.	.	.	.	.	57	71	160	90	54	110	72	99	Male	No, not Spanish, Hispanic, Latino	White	Simvistatin 20 mg Vitamin B Potassium	Yes	Unchecked	Unchecked	Checked	Unchecked	Unchecked	Checked	Unchecked	Unchecked	Unchecked	No	NO	NO	NO	NO	NO
.	.	.	.	41001	3	Non-GWI	1.36024e+06	15675.6	86.7743	16159.7	0.5938	22521.1	0.9234	.	.	.	.	.	.	.	.	57	71	160	90	54	110	72	99	Male	No, not Spanish, Hispanic, Latino	White	Simvistatin 20 mg Vitamin B Potassium	Yes	Unchecked	Unchecked	Checked	Unchecked	Unchecked	Checked	Unchecked	Unchecked	Unchecked	No	NO	NO	NO	NO	NO
2.93	3.9	3.62	3.29	41007	1	Non-GWI	1.07457e+06	9450.55	113.704	30463.4	1.1194	40186.4	1.6476	1.0002	0.1553	1.3896	1.1555	2.5451	1.3731	4.1483	1.171	56	66	190	104	65	116	74	97	Male	Yes, Puerto Rican	White	Fish oil , atorvastatin, Fenofribrate, Anti-inflamatory	Yes	Unchecked	Unchecked	Checked	Unchecked	Unchecked	Unchecked	Unchecked	Unchecked	Unchecked	Yes	NO	NO	NO	NO	NO
.	.	.	.	41007	2	Non-GWI	1.05076e+06	11463.7	91.6594	17941.8	0.6593	19340.7	0.793	0.7841	0.2185	.	1.0026	.	0.784	2.4545	0.1163	56	66	190	104	65	116	74	97	Male	Yes, Puerto Rican	White	Fish oil , atorvastatin, Fenofribrate, Anti-inflamatory	Yes	Unchecked	Unchecked	Checked	Unchecked	Unchecked	Unchecked	Unchecked	Unchecked	Unchecked	Yes	NO	NO	NO	NO	NO
3.96	3.4	4.11	2.87	41007	3	Non-GWI	1.01127e+06	15277.6	66.1932	22691.1	0.8338	20537.5	0.842	3.1709	1.1778	1.1637	4.3487	5.5124	1.8855	2.6659	0.3424	56	66	190	104	65	116	74	97	Male	Yes, Puerto Rican	White	Fish oil , atorvastatin, Fenofribrate, Anti-inflamatory	Yes	Unchecked	Unchecked	Checked	Unchecked	Unchecked	Unchecked	Unchecked	Unchecked	Unchecked	Yes	NO	NO	NO	NO	NO
2.56	2.72	2.85	2.15	41013	1	GWI	1.01757e+06	12449.9	81.733	24330.2	0.8941	21496.5	0.8814	1.2963	0.3544	1.3227	1.6506	2.9734	1.2789	3.3039	0.7913	54	71	222	101	70	142	90	97	Male	No, not Spanish, Hispanic, Latino	White	none	Yes	Unchecked	Unchecked	Unchecked	Checked	Unchecked	Unchecked	Unchecked	Unchecked	Unchecked	Yes	YES, 31 days or more	NO	NO	NO	NO
3.92	3.47	4.1	2.64	41013	2	GWI	1.55985e+06	14070.8	110.857	18771.1	0.6898	17999.1	0.738	1.5517	0.7396	2.1987	2.2913	4.49	2.0799	3.2354	0.6917	54	71	222	101	70	142	90	97	Male	No, not Spanish, Hispanic, Latino	White	none	Yes	Unchecked	Unchecked	Unchecked	Checked	Unchecked	Unchecked	Unchecked	Unchecked	Unchecked	Yes	YES, 31 days or more	NO	NO	NO	NO
2.78	3.46	3.16	2.9	41013	3	GWI	1.09554e+06	12767.6	85.8068	22509.8	0.8272	23077.4	0.9462	1.015	0.2973	2.768	1.3122	4.0803	1.7372	3.8888	0.9702	54	71	222	101	70	142	90	97	Male	No, not Spanish, Hispanic, Latino	White	none	Yes	Unchecked	Unchecked	Unchecked	Checked	Unchecked	Unchecked	Unchecked	Unchecked	Unchecked	Yes	YES, 31 days or more	NO	NO	NO	NO
2.36	3.08	2.78	2.12	41016	1	GWI	1.14024e+06	13229.4	86.1901	20922.6	0.7688	26832.7	1.1001	0.913	0.3253	1.3867	1.2383	2.625	1.1616	3.3017	0.7616	55	67	175	89	55	113	79	97	Male	No, not Spanish, Hispanic, Latino	White	advicor with 10 mg niacin	Yes	Unchecked	Unchecked	Unchecked	Checked	Unchecked	Unchecked	Unchecked	Unchecked	Unchecked	No	NO	NO	Not Sure	NO	NO
2.87	2.66	3.05	2.14	41022	1	GWI	670986	13081.5	51.2926	24860.5	0.9135	27863.6	1.1424	1.4012	0.3904	0.2784	1.7916	2.07	0.784	2.4546	0.1164	56	76.5	207	98	87	120	84	97	Male	No, not Spanish, Hispanic, Latino	White	Vitamin C - 2,000mg - daily Vitamin D - 10,000iu's - daily Tylenol - 650mg as needed	Yes	Checked	Unchecked	Unchecked	Unchecked	Unchecked	Unchecked	Unchecked	Unchecked	Unchecked	Yes	YES, 7-30 days	NO	YES, 7-30 days	Not Sure	YES, 31 days or more
2.87	3.32	3.12	2.6	41034	1	GWI	1.1733e+06	14118.1	83.1061	15433.1	0.5671	14124.3	0.5791	1.0511	0.2524	2.3536	1.3035	3.657	1.1677	4.5651	1.1445	50	70	246.5	114.5	49	119	78	97	Male	No, not Spanish, Hispanic, Latino	White	Wellbutrin, Tramadol, Alieve, Tylenol, CoQ10, Multivitamin, R Lipoic Acid, Fish Oil, B12, Bacopa	Yes	Checked	Unchecked	Unchecked	Unchecked	Unchecked	Unchecked	Unchecked	Unchecked	Unchecked	Yes	YES, 7-30 days	YES, 1-6 days	YES, 1-6 days	Not Sure	NO
4.32	4.5	4.99	4.05	41046	1	Non-GWI	993632	14442	68.8014	27419.8	1.0076	22333.7	0.9157	3.1906	0.6098	3.9189	3.8003	7.7193	2.7399	3.7335	1.0128	51	70.5	248	116	67	127	85	96	Male	No, not Spanish, Hispanic, Latino	White	Sertraline, prazosin, divalproex, ziprasidone, & melatonin.	Yes	Unchecked	Checked	Unchecked	Unchecked	Unchecked	Unchecked	Unchecked	Unchecked	Unchecked	Yes	YES, 31 days or more	NO	Not Sure	YES, 1-6 days	YES, 1-6 days
2.51	2.84	2.77	1.94	41055	1	GWI	941124	14079.9	66.8416	20314.7	0.7465	17803.8	0.73	1.738	0.595	0.5429	2.333	2.8758	1.6201	2.2623	0.1168	51	74	224	38	78	127	79	97	Male	No, not Spanish, Hispanic, Latino	White	Lusartin? Potassium 50 mg	Yes	Checked	Unchecked	Unchecked	Unchecked	Unchecked	Unchecked	Unchecked	Unchecked	Unchecked	Yes	YES, 7-30 days	YES, 1-6 days	YES, 31 days or more	NO	NO
.	.	.	.	41055	2	GWI	600444	12443.8	48.2525	22136.9	0.8135	22982.9	0.9423	.	.	.	.	.	.	.	.	51	74	224	38	78	127	79	97	Male	No, not Spanish, Hispanic, Latino	White	Lusartin? Potassium 50 mg	Yes	Checked	Unchecked	Unchecked	Unchecked	Unchecked	Unchecked	Unchecked	Unchecked	Unchecked	Yes	YES, 7-30 days	YES, 1-6 days	YES, 31 days or more	NO	NO
.	.	.	.	41055	3	GWI	707453	10434.4	67.8003	22010	0.8088	19391.8	0.7951	0.7204	0.3329	.	1.0533	.	0.4563	1.3094	.	51	74	224	38	78	127	79	97	Male	No, not Spanish, Hispanic, Latino	White	Lusartin? Potassium 50 mg	Yes	Checked	Unchecked	Unchecked	Unchecked	Unchecked	Unchecked	Unchecked	Unchecked	Unchecked	Yes	YES, 7-30 days	YES, 1-6 days	YES, 31 days or more	NO	NO
4.82	4.27	4.72	3.31	41058	1	Non-GWI	1.35827e+06	16146	84.1243	17137	0.6297	18961.3	0.7774	2.023	0.4181	0.9523	2.4411	3.3933	1.4913	3.2808	0.7158	61	69	158	87.5	73	116	70	97	Male	No, not Spanish, Hispanic, Latino	White	none	Yes	Unchecked	Checked	Unchecked	Unchecked	Unchecked	Unchecked	Unchecked	Unchecked	Unchecked	Yes	NO	NO	NO	NO	NO
.	.	.	.	41058	2	Non-GWI	1.0666e+06	16386.4	65.0905	22731	0.8353	16992.1	0.6967	.	.	.	.	.	.	.	.	61	69	158	87.5	73	116	70	97	Male	No, not Spanish, Hispanic, Latino	White	none	Yes	Unchecked	Checked	Unchecked	Unchecked	Unchecked	Unchecked	Unchecked	Unchecked	Unchecked	Yes	NO	NO	NO	NO	NO
.	.	.	.	41058	3	Non-GWI	999577	14749.5	67.7703	21725.7	0.7983	19998	0.8199	.	.	.	.	.	.	.	.	61	69	158	87.5	73	116	70	97	Male	No, not Spanish, Hispanic, Latino	White	none	Yes	Unchecked	Checked	Unchecked	Unchecked	Unchecked	Unchecked	Unchecked	Unchecked	Unchecked	Yes	NO	NO	NO	NO	NO
4.19	3.98	4.06	3.17	41061	1	GWI	238792	13809.8	17.2914	93428.2	3.4332	10381.7	0.4256	5.3434	2.2683	24.6975	7.6116	32.3092	2.1222	4.5742	0.9768	59	70	220	104	62	128	76	99	Male	No, not Spanish, Hispanic, Latino	Black/African-American	Pantoprazole	Yes	Unchecked	Unchecked	Unchecked	Checked	Unchecked	Unchecked	Unchecked	Unchecked	Unchecked	Yes	YES, 1-6 days	YES, 1-6 days	NO	NO	YES, 1-6 days
.	.	.	.	41103	1	Non-GWI	596962	11230.2	53.157	25428.9	0.9344	20826.9	0.8539	3.1139	0.5055	.	3.6194	.	2.2036	0.8838	.	55	70	180	92	57	121	74	96	Male	No, not Spanish, Hispanic, Latino	White	Vitamin D, Fish oil	Yes	Checked	Unchecked	Unchecked	Unchecked	Unchecked	Unchecked	Unchecked	Unchecked	Unchecked	Yes	YES, 31 days or more	NO	YES, 7-30 days	Not Sure	Not Sure
[truncated: 289 more columns]
